# Supplementary material for: Formation of bacterial pilus-like nanofibres by designed minimalistic self-assembling peptides
Source: Nat Commun. 2016 Nov 17;7:13482. doi: 10.1038/ncomms13482 (PMC5473601; doi:10.1038/ncomms13482)
Supplement: Supplementary Data 1 — Crystallographic Information File [file ncomms13482-s2.cif]

 
data_pentapeptide
# data_tom12h
# structure Linda JW Simon, WIS
# Tom Guterman Ehud Gazit TAU 
 
_audit_creation_method            SHELXL-2013
_chemical_name_systematic
;
 ?
;
_chemical_name_common             ?
_chemical_melting_point           ?
_chemical_formula_moiety          'C30 H47 N6 O8, H2 O'
_chemical_formula_sum
 'C30 H50 N6 O9' 
_chemical_formula_weight          638.76

loop_
 _atom_type_symbol
 _atom_type_description
 _atom_type_scat_dispersion_real
 _atom_type_scat_dispersion_imag
 _atom_type_scat_source
 'C'  'C'   0.0033   0.0016
 'International Tables Vol C Tables 4.2.6.8 and 6.1.1.4'
 'H'  'H'   0.0000   0.0000
 'International Tables Vol C Tables 4.2.6.8 and 6.1.1.4'
 'N'  'N'   0.0061   0.0033
 'International Tables Vol C Tables 4.2.6.8 and 6.1.1.4'
 'O'  'O'   0.0106   0.0060
 'International Tables Vol C Tables 4.2.6.8 and 6.1.1.4'
 
_space_group_crystal_system       triclinic
_space_group_IT_number            1
_space_group_name_H-M_alt         'P 1'
_space_group_name_Hall            'P 1'
 
_shelx_space_group_comment
;
The symmetry employed for this shelxl refinement is uniquely defined
by the following loop, which should always be used as a source of
symmetry information in preference to the above space-group names.
They are only intended as comments.
;
 
loop_
 _space_group_symop_operation_xyz
 'x, y, z'
 
_cell_length_a                    4.9205(10)
_cell_length_b                    11.812(2)
_cell_length_c                    14.637(3)
_cell_angle_alpha                 99.369(7)
_cell_angle_beta                  93.376(7)
_cell_angle_gamma                 98.820(7)
_cell_volume                      826.4(3)
_cell_formula_units_Z             1
_cell_measurement_temperature     100(2)
_cell_measurement_reflns_used     3755 
_cell_measurement_theta_min       2.03 
_cell_measurement_theta_max       29.09 
 
_exptl_crystal_description        needle 
_exptl_crystal_colour             colourless 
_exptl_crystal_density_meas       ? 
_exptl_crystal_density_method     ?              
_exptl_crystal_density_diffrn     1.284          
_exptl_crystal_F_000              344
_exptl_transmission_factor_min    ?                                             
_exptl_transmission_factor_max    ?                                             
_exptl_crystal_size_max           0.150
_exptl_crystal_size_mid           0.080
_exptl_crystal_size_min           0.050
_exptl_absorpt_coefficient_mu     0.095
_shelx_estimated_absorpt_T_min    0.986
_shelx_estimated_absorpt_T_max    0.995
_exptl_absorpt_correction_type    'multi-scan' 
_exptl_absorpt_correction_T_min   0.991 
_exptl_absorpt_correction_T_max   0.995 
_exptl_absorpt_process_details    'EDNA' 
 
_exptl_special_details
;
 ?
;
 
_diffrn_ambient_temperature       100(2)
_diffrn_radiation_wavelength      0.700
_diffrn_radiation_type            'synchrotron'
_diffrn_source                    'ESRF ID29'                       
_diffrn_measurement_device_type   'Pilatus 6M' 
_diffrn_measurement_method        'phi scan' 
_diffrn_detector_area_resol_mean  ? 
_diffrn_reflns_number             13647
_diffrn_reflns_av_unetI/netI      0.0438
_diffrn_reflns_av_R_equivalents   ?
_diffrn_reflns_limit_h_min        -6
_diffrn_reflns_limit_h_max        6
_diffrn_reflns_limit_k_min        -16
_diffrn_reflns_limit_k_max        16
_diffrn_reflns_limit_l_min        -20
_diffrn_reflns_limit_l_max        20
_diffrn_reflns_theta_min          2.035
_diffrn_reflns_theta_max          29.099
_diffrn_reflns_theta_full         24.835
_diffrn_measured_fraction_theta_max   0.814
_diffrn_measured_fraction_theta_full  0.898
_diffrn_reflns_Laue_measured_fraction_max    0.814
_diffrn_reflns_Laue_measured_fraction_full   0.898
_diffrn_reflns_point_group_measured_fraction_max   0.407
_diffrn_reflns_point_group_measured_fraction_full  0.449
_reflns_number_total              3773
_reflns_number_gt                 3755
_reflns_threshold_expression      'I > 2\s(I)'
_reflns_Friedel_coverage          0.000
_reflns_Friedel_fraction_max      0.000
_reflns_Friedel_fraction_full     0.000
 
_reflns_special_details
;
 Data were apparently pre-merged, so _diffrn_reflns_number
 etc. will have to be added later.
 
 Reflections were merged by SHELXL according to the crystal
 class for the calculation of statistics and refinement.
 
 _reflns_Friedel_fraction is defined as the number of unique
 Friedel pairs measured divided by the number that would be
 possible theoretically, ignoring centric projections and
 systematic absences.
;
 
_computing_data_collection        'MXCube'
_computing_cell_refinement        'EDNA'
_computing_data_reduction         'EDNA'
_computing_structure_solution     'SHELXT-2013 (Sheldrick, 2013)'
_computing_structure_refinement   'SHELXL-2013 (Sheldrick, 2013)'
_computing_molecular_graphics     ?
_computing_publication_material   ?
 
_refine_special_details
;
 ?
;
_refine_ls_structure_factor_coef  Fsqd
_refine_ls_matrix_type            full
_refine_ls_weighting_scheme       calc
_refine_ls_weighting_details
'w=1/[\s^2^(Fo^2^)+(0.0794P)^2^+0.3805P] where P=(Fo^2^+2Fc^2^)/3'
_atom_sites_solution_primary      ?
_atom_sites_solution_secondary    ?
_atom_sites_solution_hydrogens    mixed
_refine_ls_hydrogen_treatment     mixed
_refine_ls_extinction_method      none
_refine_ls_extinction_coef        .
_refine_ls_abs_structure_details
;
No quotients, so Flack parameter determined by classical intensity fit
;
_chemical_absolute_configuration  'syn'
_refine_ls_number_reflns          3773
_refine_ls_number_parameters      448
_refine_ls_number_restraints      18
_refine_ls_R_factor_all           0.0472
_refine_ls_R_factor_gt            0.0470
_refine_ls_wR_factor_ref          0.1257
_refine_ls_wR_factor_gt           0.1255
_refine_ls_goodness_of_fit_ref    1.029
_refine_ls_restrained_S_all       1.090
_refine_ls_shift/su_max           0.000
_refine_ls_shift/su_mean          0.000
 
loop_
 _atom_site_label
 _atom_site_type_symbol
 _atom_site_fract_x
 _atom_site_fract_y
 _atom_site_fract_z
 _atom_site_U_iso_or_equiv
 _atom_site_adp_type
 _atom_site_occupancy
 _atom_site_site_symmetry_order  
 _atom_site_calc_flag
 _atom_site_refinement_flags_posn
 _atom_site_refinement_flags_adp
 _atom_site_refinement_flags_occupancy
 _atom_site_disorder_assembly
 _atom_site_disorder_group
N1 N 0.2561(5) 0.23393(18) -0.05702(14) 0.0159(4) Uani 1 1 d . . . . .
H1A H 0.220(9) 0.156(3) -0.092(3) 0.024 Uiso 1 1 d . U . . .
H1B H 0.124(9) 0.276(4) -0.071(3) 0.024 Uiso 1 1 d . U . . .
H1C H 0.434(9) 0.265(4) -0.071(3) 0.024 Uiso 1 1 d . U . . .
C1 C 0.2139(5) 0.2252(2) 0.04152(16) 0.0133(4) Uani 1 1 d . . . . .
H1D H 0.0118 0.2081 0.0490 0.016 Uiso 1 1 calc R U . . .
C2 C 0.3551(6) 0.1263(2) 0.06864(17) 0.0181(5) Uani 1 1 d . . . . .
H2A H 0.2894 0.0544 0.0229 0.022 Uiso 1 1 calc R U . . .
H2B H 0.5569 0.1469 0.0659 0.022 Uiso 1 1 calc R U . . .
C3 C 0.2992(6) 0.1029(2) 0.16430(17) 0.0175(5) Uani 1 1 d . . . . .
C4 C 0.4727(8) 0.1586(3) 0.2426(2) 0.0289(6) Uani 1 1 d . . . . .
H4A H 0.6310 0.2131 0.2365 0.035 Uiso 1 1 calc R U . . .
C5 C 0.4129(10) 0.1339(4) 0.3301(2) 0.0437(10) Uani 1 1 d . . . . .
H5A H 0.5310 0.1721 0.3834 0.052 Uiso 1 1 calc R U . . .
C6 C 0.1850(11) 0.0549(4) 0.3398(3) 0.0445(10) Uani 1 1 d . . . . .
H6A H 0.1464 0.0386 0.3996 0.053 Uiso 1 1 calc R U . . .
C7 C 0.0103(9) -0.0014(3) 0.2616(3) 0.0401(9) Uani 1 1 d . . . . .
H7A H -0.1471 -0.0564 0.2679 0.048 Uiso 1 1 calc R U . . .
C8 C 0.0684(7) 0.0235(3) 0.1748(2) 0.0274(6) Uani 1 1 d . . . . .
H8A H -0.0512 -0.0143 0.1217 0.033 Uiso 1 1 calc R U . . .
C9 C 0.3419(5) 0.3386(2) 0.10570(16) 0.0131(4) Uani 1 1 d . . . . .
O1 O 0.5904(4) 0.37353(17) 0.10713(13) 0.0184(4) Uani 1 1 d . . . . .
N2 N 0.1704(4) 0.38781(17) 0.16167(13) 0.0119(4) Uani 1 1 d . . . . .
H2C H -0.0057 0.3571 0.1560 0.014 Uiso 1 1 calc R U . . .
C10 C 0.2680(5) 0.4904(2) 0.23133(16) 0.0143(4) Uani 1 1 d . . . . .
H10A H 0.4742 0.5027 0.2400 0.017 Uiso 1 1 calc R U . . .
C11 C 0.1744(6) 0.5986(2) 0.20160(17) 0.0199(5) Uani 1 1 d . . . . .
H11A H -0.0315 0.5860 0.1908 0.024 Uiso 1 1 calc R U . . .
C12 C 0.2730(9) 0.7064(3) 0.2743(2) 0.0355(8) Uani 1 1 d . . . . .
H12A H 0.2122 0.7739 0.2534 0.053 Uiso 1 1 calc R U . . .
H12B H 0.4750 0.7194 0.2835 0.053 Uiso 1 1 calc R U . . .
H12C H 0.1956 0.6956 0.3331 0.053 Uiso 1 1 calc R U . . .
O2 O 0.2943(5) 0.61779(17) 0.11870(13) 0.0226(4) Uani 1 1 d . . . . .
H2D H 0.2179 0.5663 0.0743 0.034 Uiso 1 1 calc R U . . .
C13 C 0.1500(5) 0.4727(2) 0.32331(15) 0.0138(4) Uani 1 1 d . . . . .
O3 O -0.1015(4) 0.45734(19) 0.32905(13) 0.0205(4) Uani 1 1 d . . . . .
N3 N 0.3402(5) 0.48102(19) 0.39497(14) 0.0159(4) Uani 1 1 d . . . . .
H3A H 0.5163 0.4882 0.3852 0.019 Uiso 1 1 calc R U . . .
C14 C 0.2575(6) 0.4782(2) 0.48892(16) 0.0150(4) Uani 1 1 d . . . . .
H14A H 0.0591 0.4867 0.4924 0.018 Uiso 1 1 calc R U . A 1
C15A C 0.314(5) 0.361(2) 0.5212(9) 0.020(3) Uani 0.457(6) 1 d D . P B 1
H15A H 0.1801 0.2952 0.4853 0.024 Uiso 0.457(6) 1 calc R U P B 1
H15B H 0.5012 0.3475 0.5051 0.024 Uiso 0.457(6) 1 calc R U P B 1
C16A C 0.296(2) 0.3579(7) 0.6227(5) 0.0391(10) Uani 0.457(6) 1 d D . P B 1
H16A H 0.0948 0.3258 0.6107 0.047 Uiso 0.457(6) 1 calc R U P B 1
C17A C 0.2628(17) 0.3996(5) 0.6941(4) 0.0293(12) Uani 0.457(6) 1 d D . P B 1
H17A H 0.3688 0.3679 0.7398 0.044 Uiso 0.457(6) 1 calc R U P B 1
H17B H 0.0661 0.3840 0.7036 0.044 Uiso 0.457(6) 1 calc R U P B 1
H17C H 0.3243 0.4838 0.7017 0.044 Uiso 0.457(6) 1 calc R U P B 1
C18A C 0.3544(16) 0.2399(5) 0.6465(4) 0.0293(12) Uani 0.457(6) 1 d D . P B 1
H18A H 0.5342 0.2257 0.6260 0.044 Uiso 0.457(6) 1 calc R U P B 1
H18B H 0.2098 0.1771 0.6146 0.044 Uiso 0.457(6) 1 calc R U P B 1
H18C H 0.3558 0.2425 0.7138 0.044 Uiso 0.457(6) 1 calc R U P B 1
C15B C 0.250(4) 0.3600(18) 0.5127(8) 0.020(3) Uani 0.543(6) 1 d D . P B 2
H15C H 0.4430 0.3462 0.5215 0.024 Uiso 0.543(6) 1 calc R U P B 2
H15D H 0.1581 0.3022 0.4589 0.024 Uiso 0.543(6) 1 calc R U P B 2
C16B C 0.1060(18) 0.3373(6) 0.5986(5) 0.0391(10) Uani 0.543(6) 1 d D . P B 2
H16B H 0.2806 0.3483 0.6400 0.047 Uiso 0.543(6) 1 calc R U P B 2
C17B C -0.0098(17) 0.3725(6) 0.6512(5) 0.0391(10) Uani 0.543(6) 1 d D . P B 2
H17D H 0.0684 0.3618 0.7118 0.059 Uiso 0.543(6) 1 calc R U P B 2
H17E H -0.2017 0.3326 0.6402 0.059 Uiso 0.543(6) 1 calc R U P B 2
H17F H -0.0037 0.4557 0.6507 0.059 Uiso 0.543(6) 1 calc R U P B 2
C18B C 0.039(2) 0.2057(6) 0.5964(5) 0.057(2) Uani 0.543(6) 1 d D U P B 2
H18D H -0.0246 0.1908 0.6562 0.085 Uiso 0.543(6) 1 calc R U P B 2
H18E H 0.2044 0.1708 0.5847 0.085 Uiso 0.543(6) 1 calc R U P B 2
H18F H -0.1071 0.1712 0.5467 0.085 Uiso 0.543(6) 1 calc R U P B 2
C19 C 0.4453(5) 0.5789(2) 0.55217(15) 0.0137(4) Uani 1 1 d . . . . .
O4 O 0.6984(4) 0.58488(17) 0.55698(13) 0.0196(4) Uani 1 1 d . . . . .
N4 N 0.3131(5) 0.65876(18) 0.59837(14) 0.0149(4) Uani 1 1 d . . . . .
H4B H 0.1318 0.6491 0.5905 0.018 Uiso 1 1 calc R U . . .
C20 C 0.4620(5) 0.7613(2) 0.66140(16) 0.0154(5) Uani 1 1 d . . . . .
H20A H 0.6651 0.7637 0.6579 0.018 Uiso 1 1 calc R U . . .
C21 C 0.3814(6) 0.8744(2) 0.63730(18) 0.0181(5) Uani 1 1 d . . . . .
H21A H 0.1849 0.8750 0.6509 0.022 Uiso 1 1 calc R U . . .
C22 C 0.5573(7) 0.9791(3) 0.7004(2) 0.0245(6) Uani 1 1 d . . . . .
H22A H 0.5072 1.0510 0.6844 0.037 Uiso 1 1 calc R U . . .
H22B H 0.7529 0.9777 0.6920 0.037 Uiso 1 1 calc R U . . .
H22C H 0.5245 0.9756 0.7654 0.037 Uiso 1 1 calc R U . . .
C23 C 0.3995(6) 0.8818(3) 0.5340(2) 0.0222(5) Uani 1 1 d . . . . .
H23A H 0.2652 0.8174 0.4968 0.027 Uiso 1 1 calc R U . . .
H23B H 0.3430 0.9557 0.5229 0.027 Uiso 1 1 calc R U . . .
C24 C 0.6841(7) 0.8759(3) 0.4984(2) 0.0273(6) Uani 1 1 d . . . . .
H24A H 0.6759 0.8820 0.4323 0.041 Uiso 1 1 calc R U . . .
H24B H 0.7398 0.8017 0.5064 0.041 Uiso 1 1 calc R U . . .
H24C H 0.8190 0.9402 0.5336 0.041 Uiso 1 1 calc R U . . .
C25 C 0.3886(6) 0.7483(2) 0.75963(17) 0.0147(4) Uani 1 1 d . . . . .
O5 O 0.1529(4) 0.75566(19) 0.78231(14) 0.0224(4) Uani 1 1 d . . . . .
N5 N 0.5861(5) 0.72615(17) 0.81684(14) 0.0132(4) Uani 1 1 d . . . . .
H5B H 0.7503 0.7211 0.7973 0.016 Uiso 1 1 calc R U . . .
C26 C 0.5356(5) 0.71015(19) 0.91111(15) 0.0129(4) Uani 1 1 d . . . . .
H26A H 0.3440 0.6666 0.9097 0.015 Uiso 1 1 calc R U . . .
C27 C 0.7367(5) 0.6367(2) 0.94743(16) 0.0141(4) Uani 1 1 d . . . . .
H27A H 0.9289 0.6767 0.9476 0.017 Uiso 1 1 calc R U . . .
H27B H 0.7023 0.6280 1.0121 0.017 Uiso 1 1 calc R U . . .
C28 C 0.6997(6) 0.5170(2) 0.88637(17) 0.0170(5) Uani 1 1 d . . . . .
H28A H 0.7454 0.5270 0.8229 0.020 Uiso 1 1 calc R U . . .
H28B H 0.5029 0.4811 0.8823 0.020 Uiso 1 1 calc R U . . .
C29 C 0.8751(6) 0.4335(2) 0.92015(16) 0.0154(4) Uani 1 1 d . . . . .
O6 O 0.7848(4) 0.32542(16) 0.89583(13) 0.0202(4) Uani 1 1 d . . . . .
O7 O 1.1021(4) 0.47277(17) 0.96523(13) 0.0193(4) Uani 1 1 d . . . . .
C30 C 0.5511(6) 0.8286(2) 0.97342(17) 0.0167(5) Uani 1 1 d . . . . .
N6 N 0.4547(6) 0.8257(2) 1.05669(16) 0.0204(5) Uani 1 1 d . . . . .
H6B H 0.388(9) 0.763(4) 1.071(3) 0.019(8) Uiso 1 1 d . . . . .
H6C H 0.459(9) 0.896(4) 1.093(3) 0.024(9) Uiso 1 1 d . . . . .
O8 O 0.6429(6) 0.92003(18) 0.94893(16) 0.0320(6) Uani 1 1 d . . . . .
O9 O 1.0791(5) 1.00154(18) 0.85711(16) 0.0255(4) Uani 1 1 d . . . . .
H9A H 1.163(14) 0.946(6) 0.841(4) 0.059(16) Uiso 1 1 d . . . . .
H9B H 0.939(13) 0.969(5) 0.882(4) 0.047(14) Uiso 1 1 d . . . . .
 
loop_
 _atom_site_aniso_label
 _atom_site_aniso_U_11
 _atom_site_aniso_U_22
 _atom_site_aniso_U_33
 _atom_site_aniso_U_23
 _atom_site_aniso_U_13
 _atom_site_aniso_U_12
N1 0.0181(13) 0.0185(10) 0.0127(9) 0.0036(7) 0.0015(7) 0.0067(8)
C1 0.0127(13) 0.0156(10) 0.0127(10) 0.0041(8) 0.0013(8) 0.0040(7)
C2 0.0238(16) 0.0196(11) 0.0146(11) 0.0059(8) 0.0052(9) 0.0106(9)
C3 0.0226(16) 0.0197(11) 0.0137(11) 0.0057(8) 0.0039(9) 0.0105(9)
C4 0.035(2) 0.0348(15) 0.0188(13) 0.0055(11) -0.0017(11) 0.0112(12)
C5 0.066(3) 0.058(2) 0.0140(13) 0.0068(14) -0.0002(14) 0.035(2)
C6 0.065(3) 0.057(2) 0.0279(16) 0.0276(16) 0.0201(16) 0.036(2)
C7 0.044(2) 0.0429(19) 0.045(2) 0.0269(16) 0.0226(16) 0.0172(15)
C8 0.0295(19) 0.0265(13) 0.0294(15) 0.0096(11) 0.0075(12) 0.0082(11)
C9 0.0109(13) 0.0172(10) 0.0127(10) 0.0042(8) 0.0017(7) 0.0050(7)
O1 0.0111(11) 0.0255(9) 0.0175(8) -0.0001(7) 0.0029(6) 0.0030(6)
N2 0.0082(11) 0.0167(9) 0.0109(8) 0.0024(7) 0.0024(6) 0.0025(6)
C10 0.0147(14) 0.0185(10) 0.0094(9) 0.0013(8) 0.0032(8) 0.0018(8)
C11 0.0295(17) 0.0184(11) 0.0136(11) 0.0047(9) 0.0078(9) 0.0054(9)
C12 0.065(3) 0.0191(12) 0.0202(13) -0.0023(10) 0.0107(13) 0.0051(13)
O2 0.0345(13) 0.0191(8) 0.0133(8) 0.0043(6) 0.0062(7) -0.0011(7)
C13 0.0120(14) 0.0199(11) 0.0104(10) 0.0035(8) 0.0022(8) 0.0042(8)
O3 0.0114(11) 0.0367(10) 0.0136(8) 0.0052(7) 0.0034(6) 0.0032(7)
N3 0.0101(12) 0.0274(11) 0.0110(9) 0.0039(7) 0.0026(7) 0.0043(7)
C14 0.0159(14) 0.0201(11) 0.0096(9) 0.0027(8) 0.0041(7) 0.0029(8)
C15A 0.025(9) 0.0205(13) 0.016(2) 0.005(2) 0.001(4) 0.007(5)
C16A 0.047(3) 0.044(2) 0.033(2) 0.0208(17) 0.0086(16) 0.0099(18)
C17A 0.040(3) 0.031(2) 0.020(2) 0.0135(17) 0.0026(17) 0.0020(18)
C18A 0.040(3) 0.031(2) 0.020(2) 0.0135(17) 0.0026(17) 0.0020(18)
C15B 0.025(9) 0.0205(13) 0.016(2) 0.005(2) 0.001(4) 0.007(5)
C16B 0.047(3) 0.044(2) 0.033(2) 0.0208(17) 0.0086(16) 0.0099(18)
C17B 0.047(3) 0.044(2) 0.033(2) 0.0208(17) 0.0086(16) 0.0099(18)
C18B 0.095(6) 0.036(3) 0.027(3) 0.017(3) -0.018(3) -0.032(3)
C19 0.0140(14) 0.0200(11) 0.0092(9) 0.0056(8) 0.0025(7) 0.0057(8)
O4 0.0130(12) 0.0265(9) 0.0196(9) 0.0012(7) 0.0025(6) 0.0066(7)
N4 0.0101(12) 0.0206(10) 0.0139(9) 0.0011(7) 0.0007(7) 0.0044(7)
C20 0.0127(14) 0.0220(11) 0.0118(10) 0.0030(8) 0.0025(8) 0.0038(8)
C21 0.0158(14) 0.0237(12) 0.0169(11) 0.0058(9) 0.0035(8) 0.0060(9)
C22 0.0276(17) 0.0243(13) 0.0205(12) 0.0038(10) 0.0023(10) 0.0011(10)
C23 0.0193(16) 0.0298(13) 0.0202(12) 0.0104(10) 0.0021(9) 0.0061(10)
C24 0.0236(18) 0.0396(16) 0.0216(12) 0.0129(11) 0.0068(10) 0.0046(12)
C25 0.0125(14) 0.0188(10) 0.0136(10) 0.0037(8) 0.0024(8) 0.0038(8)
O5 0.0127(11) 0.0385(11) 0.0203(9) 0.0115(8) 0.0064(7) 0.0087(7)
N5 0.0102(11) 0.0183(9) 0.0129(9) 0.0049(7) 0.0041(6) 0.0047(7)
C26 0.0134(13) 0.0155(10) 0.0122(10) 0.0061(8) 0.0047(7) 0.0044(7)
C27 0.0142(14) 0.0157(10) 0.0143(10) 0.0041(8) 0.0029(8) 0.0057(8)
C28 0.0176(15) 0.0171(11) 0.0182(11) 0.0051(8) 0.0012(8) 0.0067(8)
C29 0.0166(14) 0.0194(11) 0.0132(10) 0.0051(8) 0.0072(8) 0.0076(8)
O6 0.0242(12) 0.0177(8) 0.0203(9) 0.0046(7) 0.0046(7) 0.0064(7)
O7 0.0194(12) 0.0229(9) 0.0169(8) 0.0043(7) 0.0011(6) 0.0073(7)
C30 0.0211(15) 0.0168(10) 0.0151(10) 0.0045(8) 0.0076(9) 0.0083(8)
N6 0.0304(15) 0.0166(10) 0.0160(10) 0.0046(8) 0.0106(8) 0.0049(8)
O8 0.0569(17) 0.0148(9) 0.0290(11) 0.0071(8) 0.0240(10) 0.0101(9)
O9 0.0299(13) 0.0191(9) 0.0264(10) 0.0003(7) 0.0044(8) 0.0036(8)
 
_geom_special_details
;
 All esds (except the esd in the dihedral angle between two l.s. planes)
 are estimated using the full covariance matrix.  The cell esds are taken
 into account individually in the estimation of esds in distances, angles
 and torsion angles; correlations between esds in cell parameters are only
 used when they are defined by crystal symmetry.  An approximate (isotropic)
 treatment of cell esds is used for estimating esds involving l.s. planes.
;
 
loop_
 _geom_bond_atom_site_label_1
 _geom_bond_atom_site_label_2
 _geom_bond_distance
 _geom_bond_site_symmetry_2
 _geom_bond_publ_flag
N1 C1 1.487(3) . ?
N1 H1A 0.97(4) . ?
N1 H1B 0.91(4) . ?
N1 H1C 0.94(4) . ?
C1 C9 1.528(3) . ?
C1 C2 1.540(3) . ?
C1 H1D 1.0000 . ?
C2 C3 1.503(3) . ?
C2 H2A 0.9900 . ?
C2 H2B 0.9900 . ?
C3 C8 1.391(4) . ?
C3 C4 1.394(4) . ?
C4 C5 1.396(4) . ?
C4 H4A 0.9500 . ?
C5 C6 1.375(7) . ?
C5 H5A 0.9500 . ?
C6 C7 1.398(7) . ?
C6 H6A 0.9500 . ?
C7 C8 1.385(4) . ?
C7 H7A 0.9500 . ?
C8 H8A 0.9500 . ?
C9 O1 1.227(3) . ?
C9 N2 1.341(3) . ?
N2 C10 1.449(3) . ?
N2 H2C 0.8800 . ?
C10 C13 1.530(3) . ?
C10 C11 1.542(4) . ?
C10 H10A 1.0000 . ?
C11 O2 1.416(3) . ?
C11 C12 1.516(4) . ?
C11 H11A 1.0000 . ?
C12 H12A 0.9800 . ?
C12 H12B 0.9800 . ?
C12 H12C 0.9800 . ?
O2 H2D 0.8400 . ?
C13 O3 1.232(3) . ?
C13 N3 1.345(3) . ?
N3 C14 1.461(3) . ?
N3 H3A 0.8800 . ?
C14 C15B 1.489(19) . ?
C14 C19 1.526(3) . ?
C14 C15A 1.60(2) . ?
C14 H14A 1.0000 . ?
C15A C16A 1.500(12) . ?
C15A H15A 0.9900 . ?
C15A H15B 0.9900 . ?
C16A C17A 1.113(9) . ?
C16A C18A 1.553(8) . ?
C16A H16A 1.0000 . ?
C17A H17A 0.9800 . ?
C17A H17B 0.9800 . ?
C17A H17C 0.9800 . ?
C18A H18A 0.9800 . ?
C18A H18B 0.9800 . ?
C18A H18C 0.9800 . ?
C15B C16B 1.522(11) . ?
C15B H15C 0.9900 . ?
C15B H15D 0.9900 . ?
C16B C17B 1.054(10) . ?
C16B C18B 1.534(9) . ?
C16B H16B 1.0000 . ?
C17B H17D 0.9800 . ?
C17B H17E 0.9800 . ?
C17B H17F 0.9800 . ?
C18B H18D 0.9800 . ?
C18B H18E 0.9800 . ?
C18B H18F 0.9800 . ?
C19 O4 1.234(4) . ?
C19 N4 1.342(3) . ?
N4 C20 1.463(3) . ?
N4 H4B 0.8800 . ?
C20 C25 1.529(3) . ?
C20 C21 1.538(3) . ?
C20 H20A 1.0000 . ?
C21 C22 1.529(4) . ?
C21 C23 1.536(4) . ?
C21 H21A 1.0000 . ?
C22 H22A 0.9800 . ?
C22 H22B 0.9800 . ?
C22 H22C 0.9800 . ?
C23 C24 1.530(4) . ?
C23 H23A 0.9900 . ?
C23 H23B 0.9900 . ?
C24 H24A 0.9800 . ?
C24 H24B 0.9800 . ?
C24 H24C 0.9800 . ?
C25 O5 1.237(4) . ?
C25 N5 1.329(3) . ?
N5 C26 1.453(3) . ?
N5 H5B 0.8800 . ?
C26 C30 1.529(3) . ?
C26 C27 1.538(3) . ?
C26 H26A 1.0000 . ?
C27 C28 1.524(3) . ?
C27 H27A 0.9900 . ?
C27 H27B 0.9900 . ?
C28 C29 1.527(3) . ?
C28 H28A 0.9900 . ?
C28 H28B 0.9900 . ?
C29 O7 1.246(3) . ?
C29 O6 1.270(3) . ?
C30 O8 1.223(3) . ?
C30 N6 1.337(3) . ?
N6 H6B 0.82(4) . ?
N6 H6C 0.91(4) . ?
O9 H9A 0.83(7) . ?
O9 H9B 0.87(6) . ?
 
loop_
 _geom_angle_atom_site_label_1
 _geom_angle_atom_site_label_2
 _geom_angle_atom_site_label_3
 _geom_angle
 _geom_angle_site_symmetry_1
 _geom_angle_site_symmetry_3
 _geom_angle_publ_flag
C1 N1 H1A 107(2) . . ?
C1 N1 H1B 102(3) . . ?
H1A N1 H1B 112(3) . . ?
C1 N1 H1C 118(2) . . ?
H1A N1 H1C 105(3) . . ?
H1B N1 H1C 113(4) . . ?
N1 C1 C9 110.58(18) . . ?
N1 C1 C2 109.10(19) . . ?
C9 C1 C2 108.5(2) . . ?
N1 C1 H1D 109.6 . . ?
C9 C1 H1D 109.6 . . ?
C2 C1 H1D 109.6 . . ?
C3 C2 C1 112.9(2) . . ?
C3 C2 H2A 109.0 . . ?
C1 C2 H2A 109.0 . . ?
C3 C2 H2B 109.0 . . ?
C1 C2 H2B 109.0 . . ?
H2A C2 H2B 107.8 . . ?
C8 C3 C4 119.1(3) . . ?
C8 C3 C2 119.1(2) . . ?
C4 C3 C2 121.8(3) . . ?
C3 C4 C5 119.8(3) . . ?
C3 C4 H4A 120.1 . . ?
C5 C4 H4A 120.1 . . ?
C6 C5 C4 120.7(4) . . ?
C6 C5 H5A 119.6 . . ?
C4 C5 H5A 119.6 . . ?
C5 C6 C7 119.9(3) . . ?
C5 C6 H6A 120.0 . . ?
C7 C6 H6A 120.0 . . ?
C8 C7 C6 119.4(4) . . ?
C8 C7 H7A 120.3 . . ?
C6 C7 H7A 120.3 . . ?
C7 C8 C3 121.0(3) . . ?
C7 C8 H8A 119.5 . . ?
C3 C8 H8A 119.5 . . ?
O1 C9 N2 125.1(2) . . ?
O1 C9 C1 119.2(2) . . ?
N2 C9 C1 115.5(2) . . ?
C9 N2 C10 121.6(2) . . ?
C9 N2 H2C 119.2 . . ?
C10 N2 H2C 119.2 . . ?
N2 C10 C13 109.22(19) . . ?
N2 C10 C11 110.7(2) . . ?
C13 C10 C11 108.8(2) . . ?
N2 C10 H10A 109.4 . . ?
C13 C10 H10A 109.4 . . ?
C11 C10 H10A 109.4 . . ?
O2 C11 C12 107.3(2) . . ?
O2 C11 C10 108.6(2) . . ?
C12 C11 C10 111.2(2) . . ?
O2 C11 H11A 109.9 . . ?
C12 C11 H11A 109.9 . . ?
C10 C11 H11A 109.9 . . ?
C11 C12 H12A 109.5 . . ?
C11 C12 H12B 109.5 . . ?
H12A C12 H12B 109.5 . . ?
C11 C12 H12C 109.5 . . ?
H12A C12 H12C 109.5 . . ?
H12B C12 H12C 109.5 . . ?
C11 O2 H2D 109.5 . . ?
O3 C13 N3 124.6(2) . . ?
O3 C13 C10 120.5(2) . . ?
N3 C13 C10 114.8(2) . . ?
C13 N3 C14 120.7(2) . . ?
C13 N3 H3A 119.7 . . ?
C14 N3 H3A 119.7 . . ?
N3 C14 C15B 110.9(5) . . ?
N3 C14 C19 106.22(19) . . ?
C15B C14 C19 117.3(7) . . ?
N3 C14 C15A 110.0(6) . . ?
C19 C14 C15A 107.5(9) . . ?
N3 C14 H14A 111.0 . . ?
C19 C14 H14A 111.0 . . ?
C15A C14 H14A 111.0 . . ?
C16A C15A C14 115.2(15) . . ?
C16A C15A H15A 108.5 . . ?
C14 C15A H15A 108.5 . . ?
C16A C15A H15B 108.5 . . ?
C14 C15A H15B 108.5 . . ?
H15A C15A H15B 107.5 . . ?
C17A C16A C15A 151.3(12) . . ?
C17A C16A C18A 97.7(5) . . ?
C15A C16A C18A 111.0(11) . . ?
C17A C16A H16A 90.2 . . ?
C15A C16A H16A 90.2 . . ?
C18A C16A H16A 90.2 . . ?
C16A C17A H17A 109.5 . . ?
C16A C17A H17B 109.5 . . ?
H17A C17A H17B 109.5 . . ?
C16A C17A H17C 109.5 . . ?
H17A C17A H17C 109.5 . . ?
H17B C17A H17C 109.5 . . ?
C16A C18A H18A 109.5 . . ?
C16A C18A H18B 109.5 . . ?
H18A C18A H18B 109.5 . . ?
C16A C18A H18C 109.5 . . ?
H18A C18A H18C 109.5 . . ?
H18B C18A H18C 109.5 . . ?
C14 C15B C16B 116.2(12) . . ?
C14 C15B H15C 108.2 . . ?
C16B C15B H15C 108.2 . . ?
C14 C15B H15D 108.2 . . ?
C16B C15B H15D 108.2 . . ?
H15C C15B H15D 107.4 . . ?
C17B C16B C15B 144.6(10) . . ?
C17B C16B C18B 103.8(7) . . ?
C15B C16B C18B 109.2(10) . . ?
C17B C16B H16B 94.8 . . ?
C15B C16B H16B 94.8 . . ?
C18B C16B H16B 94.8 . . ?
C16B C17B H17D 109.5 . . ?
C16B C17B H17E 109.5 . . ?
H17D C17B H17E 109.5 . . ?
C16B C17B H17F 109.5 . . ?
H17D C17B H17F 109.5 . . ?
H17E C17B H17F 109.5 . . ?
C16B C18B H18D 109.5 . . ?
C16B C18B H18E 109.5 . . ?
H18D C18B H18E 109.5 . . ?
C16B C18B H18F 109.5 . . ?
H18D C18B H18F 109.5 . . ?
H18E C18B H18F 109.5 . . ?
O4 C19 N4 124.4(2) . . ?
O4 C19 C14 120.9(2) . . ?
N4 C19 C14 114.7(2) . . ?
C19 N4 C20 121.8(2) . . ?
C19 N4 H4B 119.1 . . ?
C20 N4 H4B 119.1 . . ?
N4 C20 C25 107.1(2) . . ?
N4 C20 C21 111.7(2) . . ?
C25 C20 C21 109.9(2) . . ?
N4 C20 H20A 109.4 . . ?
C25 C20 H20A 109.4 . . ?
C21 C20 H20A 109.4 . . ?
C22 C21 C23 111.9(2) . . ?
C22 C21 C20 109.6(2) . . ?
C23 C21 C20 112.5(2) . . ?
C22 C21 H21A 107.5 . . ?
C23 C21 H21A 107.5 . . ?
C20 C21 H21A 107.5 . . ?
C21 C22 H22A 109.5 . . ?
C21 C22 H22B 109.5 . . ?
H22A C22 H22B 109.5 . . ?
C21 C22 H22C 109.5 . . ?
H22A C22 H22C 109.5 . . ?
H22B C22 H22C 109.5 . . ?
C24 C23 C21 115.3(2) . . ?
C24 C23 H23A 108.4 . . ?
C21 C23 H23A 108.4 . . ?
C24 C23 H23B 108.4 . . ?
C21 C23 H23B 108.4 . . ?
H23A C23 H23B 107.5 . . ?
C23 C24 H24A 109.5 . . ?
C23 C24 H24B 109.5 . . ?
H24A C24 H24B 109.5 . . ?
C23 C24 H24C 109.5 . . ?
H24A C24 H24C 109.5 . . ?
H24B C24 H24C 109.5 . . ?
O5 C25 N5 122.8(2) . . ?
O5 C25 C20 120.3(2) . . ?
N5 C25 C20 116.9(2) . . ?
C25 N5 C26 121.2(2) . . ?
C25 N5 H5B 119.4 . . ?
C26 N5 H5B 119.4 . . ?
N5 C26 C30 109.77(18) . . ?
N5 C26 C27 110.59(19) . . ?
C30 C26 C27 112.6(2) . . ?
N5 C26 H26A 107.9 . . ?
C30 C26 H26A 107.9 . . ?
C27 C26 H26A 107.9 . . ?
C28 C27 C26 110.4(2) . . ?
C28 C27 H27A 109.6 . . ?
C26 C27 H27A 109.6 . . ?
C28 C27 H27B 109.6 . . ?
C26 C27 H27B 109.6 . . ?
H27A C27 H27B 108.1 . . ?
C27 C28 C29 114.8(2) . . ?
C27 C28 H28A 108.6 . . ?
C29 C28 H28A 108.6 . . ?
C27 C28 H28B 108.6 . . ?
C29 C28 H28B 108.6 . . ?
H28A C28 H28B 107.5 . . ?
O7 C29 O6 123.3(2) . . ?
O7 C29 C28 119.7(2) . . ?
O6 C29 C28 116.9(2) . . ?
O8 C30 N6 122.0(2) . . ?
O8 C30 C26 122.6(2) . . ?
N6 C30 C26 115.4(2) . . ?
C30 N6 H6B 121(3) . . ?
C30 N6 H6C 116(3) . . ?
H6B N6 H6C 123(4) . . ?
H9A O9 H9B 103(6) . . ?
 
loop_
 _geom_torsion_atom_site_label_1
 _geom_torsion_atom_site_label_2
 _geom_torsion_atom_site_label_3
 _geom_torsion_atom_site_label_4
 _geom_torsion
 _geom_torsion_site_symmetry_1
 _geom_torsion_site_symmetry_2
 _geom_torsion_site_symmetry_3
 _geom_torsion_site_symmetry_4
 _geom_torsion_publ_flag
N1 C1 C2 C3 -174.2(2) . . . . ?
C9 C1 C2 C3 65.3(3) . . . . ?
C1 C2 C3 C8 89.0(3) . . . . ?
C1 C2 C3 C4 -91.1(3) . . . . ?
C8 C3 C4 C5 0.0(5) . . . . ?
C2 C3 C4 C5 -179.8(3) . . . . ?
C3 C4 C5 C6 0.2(5) . . . . ?
C4 C5 C6 C7 -0.1(6) . . . . ?
C5 C6 C7 C8 -0.3(6) . . . . ?
C6 C7 C8 C3 0.6(5) . . . . ?
C4 C3 C8 C7 -0.4(4) . . . . ?
C2 C3 C8 C7 179.4(3) . . . . ?
N1 C1 C9 O1 -59.9(3) . . . . ?
C2 C1 C9 O1 59.7(3) . . . . ?
N1 C1 C9 N2 124.7(2) . . . . ?
C2 C1 C9 N2 -115.7(2) . . . . ?
O1 C9 N2 C10 -0.1(4) . . . . ?
C1 C9 N2 C10 175.0(2) . . . . ?
C9 N2 C10 C13 -133.6(2) . . . . ?
C9 N2 C10 C11 106.6(2) . . . . ?
N2 C10 C11 O2 -62.6(3) . . . . ?
C13 C10 C11 O2 177.4(2) . . . . ?
N2 C10 C11 C12 179.5(2) . . . . ?
C13 C10 C11 C12 59.5(3) . . . . ?
N2 C10 C13 O3 -61.3(3) . . . . ?
C11 C10 C13 O3 59.6(3) . . . . ?
N2 C10 C13 N3 121.8(2) . . . . ?
C11 C10 C13 N3 -117.3(2) . . . . ?
O3 C13 N3 C14 -3.3(4) . . . . ?
C10 C13 N3 C14 173.5(2) . . . . ?
C13 N3 C14 C15B 98.8(8) . . . . ?
C13 N3 C14 C19 -132.7(2) . . . . ?
C13 N3 C14 C15A 111.2(10) . . . . ?
N3 C14 C15A C16A 167.4(12) . . . . ?
C15B C14 C15A C16A -96(5) . . . . ?
C19 C14 C15A C16A 52.2(17) . . . . ?
C14 C15A C16A C17A -1(4) . . . . ?
C14 C15A C16A C18A 179.9(12) . . . . ?
N3 C14 C15B C16B -166.5(9) . . . . ?
C19 C14 C15B C16B 71.3(14) . . . . ?
C15A C14 C15B C16B 106(5) . . . . ?
C14 C15B C16B C17B 5(3) . . . . ?
C14 C15B C16B C18B 162.7(10) . . . . ?
N3 C14 C19 O4 -58.6(3) . . . . ?
C15B C14 C19 O4 66.0(7) . . . . ?
C15A C14 C19 O4 59.2(7) . . . . ?
N3 C14 C19 N4 119.9(2) . . . . ?
C15B C14 C19 N4 -115.5(7) . . . . ?
C15A C14 C19 N4 -122.4(7) . . . . ?
O4 C19 N4 C20 -1.2(4) . . . . ?
C14 C19 N4 C20 -179.6(2) . . . . ?
C19 N4 C20 C25 -112.8(2) . . . . ?
C19 N4 C20 C21 126.8(2) . . . . ?
N4 C20 C21 C22 -175.9(2) . . . . ?
C25 C20 C21 C22 65.4(3) . . . . ?
N4 C20 C21 C23 -50.7(3) . . . . ?
C25 C20 C21 C23 -169.4(2) . . . . ?
C22 C21 C23 C24 65.0(3) . . . . ?
C20 C21 C23 C24 -59.0(3) . . . . ?
N4 C20 C25 O5 -69.2(3) . . . . ?
C21 C20 C25 O5 52.3(3) . . . . ?
N4 C20 C25 N5 109.2(2) . . . . ?
C21 C20 C25 N5 -129.3(2) . . . . ?
O5 C25 N5 C26 -0.5(4) . . . . ?
C20 C25 N5 C26 -178.9(2) . . . . ?
C25 N5 C26 C30 -79.6(3) . . . . ?
C25 N5 C26 C27 155.6(2) . . . . ?
N5 C26 C27 C28 -60.4(2) . . . . ?
C30 C26 C27 C28 176.4(2) . . . . ?
C26 C27 C28 C29 -175.8(2) . . . . ?
C27 C28 C29 O7 -29.5(3) . . . . ?
C27 C28 C29 O6 154.2(2) . . . . ?
N5 C26 C30 O8 -12.3(4) . . . . ?
C27 C26 C30 O8 111.4(3) . . . . ?
N5 C26 C30 N6 167.1(2) . . . . ?
C27 C26 C30 N6 -69.2(3) . . . . ?
 
loop_
 _geom_hbond_atom_site_label_D 
 _geom_hbond_atom_site_label_H 
 _geom_hbond_atom_site_label_A 
 _geom_hbond_distance_DH 
 _geom_hbond_distance_HA 
 _geom_hbond_distance_DA 
 _geom_hbond_angle_DHA 
 _geom_hbond_site_symmetry_A 
N1 H1A O9  0.97(4) 1.86(4) 2.809(3) 167(4) 1_444
N1 H1B O6  0.91(4) 1.91(5) 2.801(3) 165(4) 1_454
N1 H1B O7  0.91(4) 2.32(4) 3.004(3) 132(3) 1_454
N1 H1C O6  0.94(4) 1.88(4) 2.829(3) 178(4) 1_554
C2 H2A O9  0.99 2.52 3.318(3) 137.3 1_444
N2 H2C O1  0.88 2.12 2.890(3) 145.7 1_455
C10 H10A O3  1.00 2.57 3.443(3) 146.0 1_655
O2 H2D O7  0.84 1.79 2.622(3) 168.0 1_454
N3 H3A O3  0.88 2.15 3.003(3) 161.8 1_655
C14 H14A O4  1.00 2.42 3.336(3) 151.8 1_455
N4 H4B O4  0.88 2.15 3.013(3) 166.6 1_455
N5 H5B O5  0.88 1.99 2.843(3) 161.9 1_655
C28 H28B O7  0.99 2.37 3.222(4) 143.2 1_455
N6 H6B O2  0.82(4) 1.96(4) 2.774(3) 170(4) 1_556
O9 H9A O5  0.83(7) 2.27(7) 3.017(3) 149(6) 1_655
O9 H9B O8  0.87(6) 1.87(6) 2.733(3) 171(5) .
 
_refine_diff_density_max    0.709
_refine_diff_density_min   -0.784
_refine_diff_density_rms    0.066

_shelxl_version_number 2013-4

_shelx_res_file
;
TITL tom12_a.res in P1 measured ID29
REM Old TITL tom12 in P1

REM SHELXT solution in P1
REM R1 0.128,  Rweak 0.057,  Alpha 0.000,  Orientation as input
REM Flack x = -1.976 ( 1.300 ) from Parsons' quotients
REM Formula found by SHELXT:  C31 N5 O9

CELL  0.7000   4.9205  11.8123  14.6371   99.369   93.376   98.820
ZERR    1.000   0.0010   0.0023   0.0028    0.007    0.007    0.007
LATT -1
SFAC C H N O
UNIT 30  50  6 9
TEMP -173.000
L.S. 10
BOND $H
size 0.15 0.08 0.05
rem tom gazit group
rem colorless elongated plate
rem measured ID29 ESRF 0.7Ang wavelength
omit 0 -1 0
omit 0 1 0
omit 0 0 1
omit 0 4 5
omit 0 3 -19
omit 2 5 -15
omit 1 1 7
omit 1 -1 8
acta

REM Instructions for potential hydrogen bonds
EQIV $1 x-1, y-1, z-1
HTAB N1 O9_$1
EQIV $2 x-1, y, z-1
HTAB N1 O6_$2
HTAB N1 O7_$2
EQIV $3 x, y, z-1
HTAB N1 O6_$3
HTAB C2 O9_$1
EQIV $4 x-1, y, z
HTAB N2 O1_$4
EQIV $5 x+1, y, z
HTAB C10 O3_$5
HTAB O2 O7_$2
HTAB N3 O3_$5
HTAB C14 O4_$4
HTAB N4 O4_$4
HTAB N5 O5_$5
EQIV $6 x, y, z+1
HTAB C28 O7_$4
HTAB N6 O2_$6
HTAB O9 O5_$5
HTAB O9 O8
conf
wpdb -2
rem dfix 0.9 N1 H1a N1 H1b N1 H1c
dfix 1.5 0.02 c16a c17a c16a c18a
dang 2.06 0.005 c17a c18a
isor 0.005 c18b
rem isor 0.001 c17a
eadp c18a c17a
eadp c16b c17b
free c17a c18a
LIST 6
FMAP 2
PLAN 30
rem residue 1 PHE
WGHT    0.079400    0.380500
FVAR       1.22430   0.45737
N1    3    0.256082    0.233926   -0.057025    11.00000    0.01807    0.01845 =
         0.01274    0.00365    0.00146    0.00672
H1A   2    0.219544    0.155668   -0.091901    11.00000   -1.50000
H1B   2    0.124025    0.275707   -0.071143    11.00000   -1.50000
H1C   2    0.433831    0.265127   -0.071361    11.00000   -1.50000
C1    1    0.213938    0.225217    0.041520    11.00000    0.01275    0.01556 =
         0.01267    0.00405    0.00128    0.00404
AFIX  13
H1D   2    0.011848    0.208146    0.049005    11.00000   -1.20000
AFIX   0
C2    1    0.355121    0.126310    0.068644    11.00000    0.02385    0.01960 =
         0.01458    0.00588    0.00518    0.01059
AFIX  23
H2A   2    0.289378    0.054396    0.022866    11.00000   -1.20000
H2B   2    0.556863    0.146866    0.065856    11.00000   -1.20000
AFIX   0
C3    1    0.299188    0.102932    0.164301    11.00000    0.02258    0.01971 =
         0.01372    0.00573    0.00388    0.01052
C4    1    0.472678    0.158572    0.242632    11.00000    0.03460    0.03476 =
         0.01881    0.00554   -0.00166    0.01122
AFIX  43
H4A   2    0.631005    0.213082    0.236541    11.00000   -1.20000
AFIX   0
C5    1    0.412940    0.133908    0.330063    11.00000    0.06638    0.05826 =
         0.01399    0.00680   -0.00020    0.03452
AFIX  43
H5A   2    0.531046    0.172118    0.383408    11.00000   -1.20000
AFIX   0
C6    1    0.185014    0.054912    0.339797    11.00000    0.06539    0.05728 =
         0.02795    0.02759    0.02010    0.03579
AFIX  43
H6A   2    0.146358    0.038648    0.399602    11.00000   -1.20000
AFIX   0
C7    1    0.010257   -0.001433    0.261597    11.00000    0.04409    0.04288 =
         0.04532    0.02691    0.02258    0.01715
AFIX  43
H7A   2   -0.147086   -0.056359    0.267870    11.00000   -1.20000
AFIX   0
C8    1    0.068403    0.023485    0.174849    11.00000    0.02952    0.02653 =
         0.02937    0.00957    0.00747    0.00823
AFIX  43
H8A   2   -0.051213   -0.014278    0.121734    11.00000   -1.20000
AFIX   0
C9    1    0.341869    0.338569    0.105703    11.00000    0.01090    0.01725 =
         0.01270    0.00422    0.00174    0.00504
O1    4    0.590422    0.373529    0.107130    11.00000    0.01106    0.02545 =
         0.01752   -0.00008    0.00289    0.00298
rem residue 2 THR
N2    3    0.170385    0.387812    0.161675    11.00000    0.00824    0.01672 =
         0.01094    0.00240    0.00243    0.00245
AFIX  43
H2C   2   -0.005692    0.357106    0.155962    11.00000   -1.20000
AFIX   0
C10   1    0.268039    0.490362    0.231333    11.00000    0.01466    0.01855 =
         0.00939    0.00131    0.00321    0.00181
AFIX  13
H10A  2    0.474217    0.502720    0.239994    11.00000   -1.20000
AFIX   0
C11   1    0.174359    0.598648    0.201604    11.00000    0.02955    0.01838 =
         0.01360    0.00468    0.00782    0.00536
AFIX  13
H11A  2   -0.031461    0.585956    0.190788    11.00000   -1.20000
AFIX   0
C12   1    0.273005    0.706409    0.274338    11.00000    0.06533    0.01912 =
         0.02023   -0.00228    0.01066    0.00510
AFIX  33
H12A  2    0.212189    0.773883    0.253415    11.00000   -1.50000
H12B  2    0.475014    0.719415    0.283531    11.00000   -1.50000
H12C  2    0.195589    0.695598    0.333091    11.00000   -1.50000
AFIX   0
O2    4    0.294286    0.617794    0.118698    11.00000    0.03452    0.01913 =
         0.01326    0.00429    0.00618   -0.00110
AFIX  83
H2D   2    0.217917    0.566301    0.074322    11.00000   -1.50000
AFIX   0
C13   1    0.149980    0.472667    0.323308    11.00000    0.01203    0.01986 =
         0.01041    0.00346    0.00217    0.00418
O3    4   -0.101455    0.457336    0.329055    11.00000    0.01142    0.03674 =
         0.01362    0.00522    0.00338    0.00323
rem residue 3 Leu
N3    3    0.340204    0.481017    0.394970    11.00000    0.01008    0.02742 =
         0.01104    0.00387    0.00263    0.00433
AFIX  43
H3A   2    0.516277    0.488238    0.385170    11.00000   -1.20000
AFIX   0
C14   1    0.257542    0.478223    0.488919    11.00000    0.01588    0.02007 =
         0.00959    0.00274    0.00411    0.00295
AFIX  13
H14A  2    0.059127    0.486717    0.492380    11.00000   -1.20000
AFIX   0
part 1
eadp c15b c15a
eadp c16b c16a
same c15b > c18b
C15A  1    0.314500    0.360633    0.521155    21.00000    0.02497    0.02052 =
         0.01571    0.00498    0.00080    0.00692
AFIX  23
H15A  2    0.180121    0.295216    0.485304    21.00000   -1.20000
H15B  2    0.501151    0.347530    0.505066    21.00000   -1.20000
AFIX   0
C16A  1    0.296295    0.357884    0.622700    21.00000    0.04682    0.04407 =
         0.03255    0.02076    0.00864    0.00995
AFIX  13
H16A  2    0.094828    0.325765    0.610675    21.00000   -1.20000
AFIX   0
C17A  1    0.262850    0.399626    0.694077    21.00000    0.03981    0.03054 =
         0.01959    0.01353    0.00256    0.00204
AFIX 137
H17A  2    0.368760    0.367854    0.739770    21.00000   -1.50000
H17B  2    0.066094    0.383962    0.703613    21.00000   -1.50000
H17C  2    0.324251    0.483811    0.701685    21.00000   -1.50000
AFIX   0
C18A  1    0.354376    0.239943    0.646480    21.00000    0.03981    0.03054 =
         0.01959    0.01353    0.00256    0.00204
AFIX 137
H18A  2    0.534150    0.225740    0.626048    21.00000   -1.50000
H18B  2    0.209798    0.177131    0.614626    21.00000   -1.50000
H18C  2    0.355830    0.242535    0.713772    21.00000   -1.50000
AFIX   0
part 2
C15B  1    0.250497    0.360008    0.512654   -21.00000    0.02497    0.02052 =
         0.01571    0.00498    0.00080    0.00692
AFIX  23
H15C  2    0.442977    0.346201    0.521481   -21.00000   -1.20000
H15D  2    0.158085    0.302248    0.458856   -21.00000   -1.20000
AFIX   0
C16B  1    0.106049    0.337315    0.598599   -21.00000    0.04682    0.04407 =
         0.03255    0.02076    0.00864    0.00995
AFIX  13
H16B  2    0.280602    0.348323    0.639960   -21.00000   -1.20000
AFIX   0
C17B  1   -0.009767    0.372479    0.651248   -21.00000    0.04682    0.04407 =
         0.03255    0.02076    0.00864    0.00995
AFIX 137
H17D  2    0.068392    0.361834    0.711807   -21.00000   -1.50000
H17E  2   -0.201675    0.332617    0.640201   -21.00000   -1.50000
H17F  2   -0.003688    0.455675    0.650682   -21.00000   -1.50000
AFIX   0
C18B  1    0.038587    0.205654    0.596358   -21.00000    0.09473    0.03583 =
         0.02676    0.01672   -0.01768   -0.03243
AFIX 137
H18D  2   -0.024558    0.190829    0.656224   -21.00000   -1.50000
H18E  2    0.204371    0.170818    0.584690   -21.00000   -1.50000
H18F  2   -0.107146    0.171214    0.546727   -21.00000   -1.50000
AFIX   0
part 0
C19   1    0.445302    0.578943    0.552169    11.00000    0.01405    0.01997 =
         0.00922    0.00564    0.00246    0.00566
O4    4    0.698416    0.584882    0.556979    11.00000    0.01302    0.02649 =
         0.01956    0.00118    0.00251    0.00658
rem residue 4 IsoLeu
N4    3    0.313067    0.658758    0.598373    11.00000    0.01006    0.02059 =
         0.01394    0.00105    0.00073    0.00436
AFIX  43
H4B   2    0.131779    0.649128    0.590526    11.00000   -1.20000
AFIX   0
C20   1    0.461999    0.761294    0.661402    11.00000    0.01270    0.02203 =
         0.01180    0.00295    0.00250    0.00376
AFIX  13
H20A  2    0.665127    0.763740    0.657931    11.00000   -1.20000
AFIX   0
C21   1    0.381448    0.874422    0.637300    11.00000    0.01575    0.02366 =
         0.01686    0.00583    0.00345    0.00595
AFIX  13
H21A  2    0.184851    0.875038    0.650924    11.00000   -1.20000
AFIX   0
C22   1    0.557291    0.979088    0.700420    11.00000    0.02763    0.02429 =
         0.02050    0.00379    0.00227    0.00108
AFIX  33
H22A  2    0.507229    1.051032    0.684376    11.00000   -1.50000
H22B  2    0.752927    0.977697    0.691976    11.00000   -1.50000
H22C  2    0.524452    0.975637    0.765375    11.00000   -1.50000
AFIX   0
C23   1    0.399505    0.881802    0.533963    11.00000    0.01926    0.02976 =
         0.02024    0.01043    0.00211    0.00612
AFIX  23
H23A  2    0.265195    0.817391    0.496813    11.00000   -1.20000
H23B  2    0.343008    0.955685    0.522919    11.00000   -1.20000
AFIX   0
C24   1    0.684138    0.875919    0.498367    11.00000    0.02359    0.03960 =
         0.02158    0.01293    0.00681    0.00457
AFIX  33
H24A  2    0.675946    0.882045    0.432324    11.00000   -1.50000
H24B  2    0.739785    0.801719    0.506408    11.00000   -1.50000
H24C  2    0.818962    0.940224    0.533573    11.00000   -1.50000
AFIX   0
C25   1    0.388555    0.748271    0.759627    11.00000    0.01246    0.01876 =
         0.01358    0.00367    0.00244    0.00378
O5    4    0.152881    0.755656    0.782308    11.00000    0.01267    0.03849 =
         0.02030    0.01153    0.00641    0.00870
rem residue 5 glu
N5    3    0.586089    0.726150    0.816841    11.00000    0.01021    0.01829 =
         0.01292    0.00485    0.00411    0.00471
AFIX  43
H5B   2    0.750255    0.721106    0.797288    11.00000   -1.20000
AFIX   0
C26   1    0.535634    0.710155    0.911105    11.00000    0.01336    0.01551 =
         0.01218    0.00609    0.00469    0.00442
AFIX  13
H26A  2    0.343952    0.666610    0.909681    11.00000   -1.20000
AFIX   0
C27   1    0.736735    0.636677    0.947428    11.00000    0.01421    0.01570 =
         0.01426    0.00411    0.00295    0.00570
AFIX  23
H27A  2    0.928923    0.676703    0.947586    11.00000   -1.20000
H27B  2    0.702318    0.627995    1.012088    11.00000   -1.20000
AFIX   0
C28   1    0.699714    0.516992    0.886370    11.00000    0.01764    0.01709 =
         0.01819    0.00507    0.00122    0.00673
AFIX  23
H28A  2    0.745394    0.526961    0.822880    11.00000   -1.20000
H28B  2    0.502918    0.481096    0.882310    11.00000   -1.20000
AFIX   0
C29   1    0.875054    0.433510    0.920146    11.00000    0.01663    0.01942 =
         0.01319    0.00511    0.00721    0.00756
O6    4    0.784846    0.325425    0.895828    11.00000    0.02424    0.01769 =
         0.02029    0.00458    0.00462    0.00643
O7    4    1.102056    0.472773    0.965230    11.00000    0.01943    0.02292 =
         0.01689    0.00431    0.00110    0.00729
C30   1    0.551127    0.828577    0.973423    11.00000    0.02106    0.01680 =
         0.01509    0.00452    0.00764    0.00827
N6    3    0.454666    0.825680    1.056685    11.00000    0.03044    0.01662 =
         0.01601    0.00464    0.01065    0.00488
H6B   2    0.388025    0.763450    1.071170    11.00000    0.01880
H6C   2    0.459330    0.895856    1.093450    11.00000    0.02423
O8    4    0.642901    0.920029    0.948934    11.00000    0.05692    0.01485 =
         0.02900    0.00706    0.02404    0.01010
mole 2
O9    4    1.079115    1.001537    0.857114    11.00000    0.02993    0.01906 =
         0.02638    0.00031    0.00443    0.00357
H9A   2    1.163192    0.946460    0.840928    11.00000    0.05901
H9B   2    0.938871    0.968966    0.882443    11.00000    0.04673

HKLF 4

REM  tom12_a.res in P1 measured ID29
REM R1 =  0.0470 for    3755 Fo > 4sig(Fo)  and  0.0472 for all    3773 data
REM    448 parameters refined using     18 restraints

END

WGHT      0.0765      0.3260

REM Highest difference peak  0.709,  deepest hole -0.784,  1-sigma level  0.066
Q1    1   0.4394  0.8153  0.6488  11.00000  0.05    0.33
Q2    1   0.2142  0.5417  0.2170  11.00000  0.05    0.28
Q3    1  -0.0762  0.2179  0.6000  11.00000  0.05    0.27
Q4    1   0.1085  0.6989  0.7608  11.00000  0.05    0.27
Q5    1   0.4004  0.7071  0.6209  11.00000  0.05    0.26
Q6    1   0.1358  0.1973  0.5955  11.00000  0.05    0.26
Q7    1   0.7968  0.4831  0.9058  11.00000  0.05    0.26
Q8    1   0.3087  0.1803  0.0566  11.00000  0.05    0.25
Q9    1   0.2748  0.2815  0.0785  11.00000  0.05    0.25
Q10   1   0.7740  0.3795  0.8857  11.00000  0.05    0.24
Q11   1   0.4738  0.3609  0.7149  11.00000  0.05    0.24
Q12   1   0.3300  0.3350  0.4004  11.00000  0.05    0.23
Q13   1   0.2450  0.4197  0.5050  11.00000  0.05    0.23
Q14   1   0.3277  0.4511  0.6825  11.00000  0.05    0.23
Q15   1  -0.1528  0.3680  0.3357  11.00000  0.05    0.22
Q16   1   0.6991  0.5737  0.9168  11.00000  0.05    0.22
Q17   1   0.7554  0.3777  0.9100  11.00000  0.05    0.22
Q18   1   0.1917  0.4407  0.2007  11.00000  0.05    0.22
Q19   1   0.6650  0.6753  0.9401  11.00000  0.05    0.22
Q20   1   0.3402  0.5283  0.5388  11.00000  0.05    0.21
Q21   1   0.1365 -0.1337  0.1592  11.00000  0.05    0.21
Q22   1   0.3748  0.2703  0.6784  11.00000  0.05    0.20
Q23   1   0.4705  0.3043  0.3959  11.00000  0.05    0.20
Q24   1   0.2186  0.7825  0.1742  11.00000  0.05    0.20
Q25   1   0.3873  0.6211  0.5858  11.00000  0.05    0.20
Q26   1   0.9035  0.2803  0.9000  11.00000  0.05    0.20
Q27   1   0.5808  0.7729  0.9534  11.00000  0.05    0.20
Q28   1   0.5684  0.2138  0.7140  11.00000  0.05    0.20
Q29   1   0.3244  0.7374  0.5822  11.00000  0.05    0.20
Q30   1  -0.0588  0.5219  0.3503  11.00000  0.05    0.19
;
_shelx_res_checksum    8319

_shelx_hkl_file
;
   0   0   1 1151.00   46.30
   0   0   2  714.40   29.00
   0   0   3 3772.00  151.70
   0   0   4  578.80   23.30
   0   0   5 2368.00  134.90
   0   0   6  156.30    6.30
   0   0   7 1252.00   50.60
   0   0   8  107.10    4.40
   0   0   9    5.30    0.40
   0   0  10   46.30    2.20
   0   0  11  352.90   14.30
   0   0  12   18.00    0.80
   0   0  13  230.10    9.40
   0   0  14  312.90   12.70
   0   0  15   29.10    1.30
   0   0  16    7.40    0.50
   0   0  17   24.80    1.10
   0   1 -19   54.90    2.40
   0   1 -18   30.20    1.30
   0   1 -17    2.00    0.30
   0   1 -16    6.90    0.40
   0   1 -15    1.20    0.30
   0   1 -14  473.10   19.20
   0   1 -13  170.90    9.80
   0   1 -12   22.20    1.00
   0   1 -11  157.10    6.40
   0   1 -10  238.70    9.70
   0   1  -9  272.70   15.60
   0   1  -8  191.60    7.80
   0   1  -7  374.50   15.10
   0   1  -6 1342.00   54.20
   0   1  -5 3056.00  173.80
   0   1  -4 1620.00   65.20
   0   1  -3  383.20   17.90
   0   1  -2  158.10    6.40
   0   1  -1 2669.00  108.10
   0   1   0 1685.00   78.60
   0   1   1 1126.00   45.30
   0   1   2  830.40   33.40
   0   1   3  917.10   37.00
   0   1   4 1866.00   75.20
   0   1   5   95.40    3.90
   0   1   6  108.40    4.40
   0   1   7  272.30   11.00
   0   1   8  100.80    4.10
   0   1   9  715.20   40.80
   0   1  10  775.60   31.30
   0   1  11  340.30   13.80
   0   1  12  364.00   14.70
   0   1  13   42.50    1.80
   0   1  14   23.50    1.10
   0   1  15   71.70    4.30
   0   1  16    7.60    0.50
   0   1  17  152.50    6.30
   0   2 -19  121.40    3.70
   0   2 -18    8.80    0.50
   0   2 -17   12.00    0.60
   0   2 -16   16.10    0.80
   0   2 -15   69.50    2.90
   0   2 -14  101.80    4.20
   0   2 -13  371.20   21.30
   0   2 -12   36.20    1.50
   0   2 -11   48.90    2.00
   0   2 -10   89.40    3.70
   0   2  -9  610.00   34.80
   0   2  -8   79.70    3.30
   0   2  -7 1717.00   69.40
   0   2  -6 4348.00  175.50
   0   2  -5 2962.00  168.40
   0   2  -4  604.20   24.40
   0   2  -3  662.20   26.60
   0   2  -2   54.60    2.20
   0   2  -1 1587.00   63.90
   0   2   0  635.90   25.70
   0   2   1 3983.00  160.50
   0   2   2 2336.00   94.00
   0   2   3  330.50   13.30
   0   2   4 1162.00   66.10
   0   2   5  230.70    9.30
   0   2   6  264.40   10.70
   0   2   7  193.90    7.80
   0   2   8 1231.00   49.60
   0   2   9  102.20    4.20
   0   2  10   69.00    2.80
   0   2  11  165.80    6.70
   0   2  13  345.10   14.00
   0   2  14    7.40    0.50
   0   2  15  193.40    7.90
   0   2  16   59.00    2.50
   0   2  17  201.80    8.20
   0   3 -19   49.10    1.70
   0   3 -18    0.90    0.30
   0   3 -17   27.90    1.20
   0   3 -16   79.70    3.30
   0   3 -15   55.40    2.30
   0   3 -14   41.10    1.70
   0   3 -13  156.10    6.40
   0   3 -12   66.70    2.80
   0   3 -11   72.10    3.00
   0   3 -10   96.70    4.00
   0   3  -8  267.40   10.80
   0   3  -7 2221.00   89.60
   0   3  -6 1894.00   76.50
   0   3  -5  225.80    9.10
   0   3  -4  638.80   36.40
   0   3  -3  254.40   10.30
   0   3  -2 7479.00  300.70
   0   3  -1 1787.00   72.00
   0   3   0  559.30   22.50
   0   3   1  237.10    9.60
   0   3   2  875.50   49.80
   0   3   3 4058.00  230.70
   0   3   4 1510.00   60.80
   0   3   5  374.60   15.10
   0   3   6  106.60    4.30
   0   3   7  214.90    8.70
   0   3   8   25.40    1.50
   0   3   9  155.20    6.30
   0   3  10  490.30   19.80
   0   3  11  788.70   31.90
   0   3  13    7.00    0.50
   0   3  14    2.30    0.30
   0   3  15   29.40    1.30
   0   3  16  105.10    4.30
   0   3  17  140.60    5.80
   0   4 -19  179.20    8.50
   0   4 -18   66.40    2.80
   0   4 -17    0.80    0.30
   0   4 -16   68.60    2.90
   0   4 -15   32.50    1.40
   0   4 -14   51.50    2.20
   0   4 -13   88.90    3.70
   0   4 -12   10.80    0.60
   0   4 -11  263.60   10.70
   0   4 -10  401.10   16.20
   0   4  -9  314.70   12.80
   0   4  -8   31.60    1.30
   0   4  -7   27.90    1.20
   0   4  -6  600.90   24.20
   0   4  -5  651.60   26.30
   0   4  -4 1089.00   43.90
   0   4  -3 1888.00   75.90
   0   4  -2 5765.00  327.70
   0   4  -1  585.60   33.30
   0   4   0  301.70   17.20
   0   4   1  644.80   26.00
   0   4   2 6611.00  265.80
   0   4   3  579.80   23.40
   0   4   4  241.40    9.80
   0   4   5 1872.00   75.40
   0   4   6  312.20   12.60
   0   4   7  133.40    7.60
   0   4   8  120.60    4.90
   0   4   9  445.30   18.00
   0   4  10  140.30    5.70
   0   4  11  278.30   13.00
   0   4  12  155.30    6.30
   0   4  13   19.30    0.90
   0   4  14   11.00    0.60
   0   4  15   16.00    0.80
   0   4  16   14.00    0.90
   0   4  17   20.70    1.00
   0   5 -18    9.20    0.60
   0   5 -17   13.80    0.70
   0   5 -16   75.20    3.10
   0   5 -15  196.20   11.30
   0   5 -14   53.50    2.30
   0   5 -13   63.90    2.70
   0   5 -12  359.70   20.60
   0   5 -11  582.50   23.50
   0   5 -10    8.50    0.50
   0   5  -9  449.10   18.20
   0   5  -8  512.90   29.30
   0   5  -7  896.70   36.20
   0   5  -6   44.80    1.90
   0   5  -5   75.40    3.10
   0   5  -4  242.90    9.80
   0   5  -3  756.50   30.50
   0   5  -2  651.50   26.20
   0   5  -1  824.70   33.20
   0   5   0   34.30    1.50
   0   5   1  129.90    5.30
   0   5   2 4027.00  162.00
   0   5   3 1412.00   56.80
   0   5   4  102.10    4.20
   0   5   5  163.00    6.60
   0   5   6  493.20   28.20
   0   5   7  117.80    4.80
   0   5   8   63.60    2.60
   0   5   9  220.00    8.90
   0   5  10  255.00   14.60
   0   5  11   19.90    0.90
   0   5  12  126.80    5.20
   0   5  14   68.60    2.90
   0   5  15   12.50    0.70
   0   5  16   85.60    3.60
   0   6 -18   61.30    2.60
   0   6 -17   58.20    2.50
   0   6 -16   55.80    2.40
   0   6 -15    1.60    0.30
   0   6 -14   32.90    1.50
   0   6 -13   40.00    1.70
   0   6 -12  171.10    7.00
   0   6 -11 1291.00   52.00
   0   6 -10  433.40   17.50
   0   6  -9   81.80    3.40
   0   6  -8 2525.00  101.80
   0   6  -7  104.50    6.10
   0   6  -6   64.00    2.70
   0   6  -5  651.60   26.30
   0   6  -4   42.70    1.80
   0   6  -3   42.00    1.80
   0   6  -2  520.10   21.00
   0   6  -1  533.00   21.50
   0   6   0  150.00    6.10
   0   6   1  191.60    7.80
   0   6   2  154.20    6.30
   0   6   3  600.00   24.20
   0   6   5  748.70   30.20
   0   6   6  127.10    5.20
   0   6   7   95.70    3.90
   0   6   8  113.70    4.70
   0   6   9   90.70    5.30
   0   6  10  102.90    4.20
   0   6  11   65.90    2.70
   0   6  12   61.00    3.70
   0   6  13   32.50    1.40
   0   6  14  101.50    4.20
   0   6  15  180.20    7.40
   0   6  16    8.10    0.80
   0   7 -18   74.40    3.10
   0   7 -17   14.30    0.80
   0   7 -16   91.20    3.80
   0   7 -15   11.20    0.80
   0   7 -14  108.80    4.50
   0   7 -13  268.00   10.90
   0   7 -12   94.90    3.90
   0   7 -11  866.50   49.50
   0   7 -10   83.00    3.40
   0   7  -9  399.10   16.20
   0   7  -8  170.70    6.90
   0   7  -7  232.40    9.40
   0   7  -6  204.90    8.30
   0   7  -5  298.40   17.10
   0   7  -4  258.70   14.80
   0   7  -3  248.90   10.10
   0   7  -2  798.00   32.20
   0   7  -1  176.90    7.20
   0   7   0  635.40   25.60
   0   7   1  269.10   15.40
   0   7   2  169.40    9.70
   0   7   3  136.00    5.60
   0   7   4  150.60    6.10
   0   7   5  125.40    5.10
   0   7   6  195.40    7.90
   0   7   7  151.70    6.20
   0   7   8  196.20    9.20
   0   7   9  269.80   10.90
   0   7  10   89.80    3.70
   0   7  11   47.10    2.90
   0   7  12   78.10    3.20
   0   7  13   25.00    1.10
   0   7  14  425.70   17.20
   0   7  15   10.50    0.60
   0   8 -17  233.50    9.50
   0   8 -16   12.90    0.90
   0   8 -15   43.90    2.20
   0   8 -14  173.60    7.10
   0   8 -13   13.80    0.80
   0   8 -12   59.10    2.50
   0   8 -11  145.20    5.90
   0   8 -10   92.20    4.40
   0   8  -9   62.00    2.60
   0   8  -8  229.30    9.30
   0   8  -7  129.40    5.30
   0   8  -6   88.20    3.60
   0   8  -5    9.00    0.50
   0   8  -4  144.30    5.90
   0   8  -3  376.20   15.20
   0   8  -2  556.00   22.40
   0   8  -1   14.60    0.70
   0   8   0 1632.00   65.70
   0   8   1   43.80    1.90
   0   8   2  170.10    6.90
   0   8   3  255.40   10.40
   0   8   4   66.30    2.80
   0   8   5   86.40    3.60
   0   8   6  131.70    7.60
   0   8   7  123.80    5.10
   0   8   8   74.80    3.10
   0   8   9   65.40    2.70
   0   8  11   18.40    0.90
   0   8  12  100.30    4.10
   0   8  13  109.40    4.50
   0   8  14  173.60    7.10
   0   9 -17  157.00    7.50
   0   9 -16   17.50    0.90
   0   9 -15   50.40    2.20
   0   9 -14   78.80    3.30
   0   9 -13  178.20    7.30
   0   9 -12  105.10    4.30
   0   9 -11    1.30    0.30
   0   9 -10   26.40    1.20
   0   9  -9  173.00    7.10
   0   9  -7  242.30    9.80
   0   9  -6    0.90    0.30
   0   9  -5  179.20    7.30
   0   9  -4    7.40    0.40
   0   9  -3  179.50    7.30
   0   9  -2  141.30    5.80
   0   9  -1  357.50   14.50
   0   9   0  284.30   11.50
   0   9   1  741.70   29.90
   0   9   2  179.80    7.30
   0   9   3  122.80    5.00
   0   9   5   15.60    0.80
   0   9   6   12.70    0.70
   0   9   7   73.70    3.10
   0   9   8   43.90    1.90
   0   9   9   41.20    1.80
   0   9  10   21.30    1.00
   0   9  11    8.50    0.50
   0   9  12   72.50    3.00
   0   9  13   16.70    0.80
   0  10 -16   45.80    2.00
   0  10 -15   10.40    0.70
   0  10 -14    9.60    0.60
   0  10 -13  112.80    4.70
   0  10 -12    1.30    0.30
   0  10 -11   39.10    1.70
   0  10 -10   35.40    1.60
   0  10  -9  117.20    4.80
   0  10  -8  150.20    6.20
   0  10  -7  447.00   18.10
   0  10  -6  452.50   18.30
   0  10  -4   14.00    1.00
   0  10  -3  210.80    8.60
   0  10  -2  166.10    6.80
   0  10  -1  439.90   17.80
   0  10   1 1202.00   68.50
   0  10   2   77.20    3.20
   0  10   3  122.80    5.00
   0  10   4   98.80    4.10
   0  10   5   20.70    1.00
   0  10   6   17.10    0.80
   0  10   8    6.80    0.50
   0  10   9   64.00    2.70
   0  10  10   28.20    1.30
   0  10  11   25.40    1.20
   0  10  12   50.10    2.50
   0  11 -15   16.90    0.90
   0  11 -14   43.40    1.90
   0  11 -13   45.70    2.00
   0  11 -12   19.60    1.00
   0  11 -11   88.10    3.70
   0  11 -10  347.20   14.10
   0  11  -9  248.50   10.10
   0  11  -8   11.30    0.70
   0  11  -7  112.50    4.60
   0  11  -6  288.10   11.70
   0  11  -5  384.10   15.60
   0  11  -4   14.80    0.70
   0  11  -3   37.20    1.60
   0  11  -2   63.10    2.70
   0  11  -1   89.10    3.70
   0  11   0   45.50    1.90
   0  11   1   31.10    1.40
   0  11   2   32.20    1.40
   0  11   3   60.30    2.50
   0  11   4   26.20    1.20
   0  11   5  102.20    6.00
   0  11   6   51.70    2.20
   0  11   7   15.60    0.80
   0  11   8  120.50    5.00
   0  11   9   45.60    2.00
   0  11  10   85.20    3.50
   0  12 -14   16.80    0.90
   0  12 -13    2.20    0.30
   0  12 -11   33.30    1.50
   0  12 -10  191.80    7.80
   0  12  -9   20.40    1.00
   0  12  -8   75.50    3.20
   0  12  -7   49.30    4.30
   0  12  -6  135.50    5.60
   0  12  -5   66.20    2.80
   0  12  -4   13.80    0.70
   0  12  -3   15.30    0.80
   0  12  -2   29.10    1.30
   0  12  -1   84.50    3.50
   0  12   0   86.70    3.60
   0  12   1   68.70    4.10
   0  12   2   73.00    4.30
   0  12   3  174.40    7.10
   0  12   4   69.20    2.90
   0  12   5   53.20    2.30
   0  12   6   69.70    2.90
   0  12   7    1.70    0.40
   0  12   8   23.40    1.10
   0  12   9   77.10    3.20
   0  13 -12   35.20    1.60
   0  13 -11   30.90    1.40
   0  13 -10   49.10    3.10
   0  13  -9   47.00    2.00
   0  13  -8   33.40    1.50
   0  13  -7   18.10    0.90
   0  13  -6   71.20    3.00
   0  13  -5   22.50    1.10
   0  13  -4   69.10    2.90
   0  13  -3   27.00    1.20
   0  13  -2   91.30    3.80
   0  13  -1  225.30    9.20
   0  13   0   10.80    0.60
   0  13   1   36.40    1.60
   0  13   2   43.10    1.90
   0  13   3  113.50    4.70
   0  13   5   13.40    0.70
   0  13   6   80.40    3.40
   0  13   7   10.90    0.60
   0  14 -10   98.10    4.10
   0  14  -9   56.80    2.40
   0  14  -8   43.90    1.90
   0  14  -7   55.00    2.40
   0  14  -5    4.60    0.60
   0  14  -4   34.30    1.50
   0  14  -3   35.80    1.60
   0  14  -2   70.60    3.00
   0  14  -1   15.00    1.10
   0  14   1   23.70    1.10
   0  14   2   24.90    1.20
   0  14   3  216.30    8.80
   0  14   4    5.30    0.40
   0  15  -7   61.50    3.00
   0  15  -6    3.20    0.40
   0  15  -5   22.10    1.10
   0  15  -4    7.00    0.50
   0  15  -3   21.80    1.10
   0  15  -2    5.00    0.40
   0  15  -1    5.00    0.40
   0  15   0    0.20    0.30
   1 -15  -2   32.50    1.50
   1 -15  -1   39.00    1.70
   1 -15   0  231.70    9.40
   1 -15   1    9.80    0.60
   1 -15   2   11.70    0.70
   1 -15   3    8.80    0.50
   1 -15   4   17.90    0.90
   1 -15   5   21.80    1.10
   1 -15   6    5.50    0.70
   1 -15   7   28.10    1.90
   1 -15   8   93.70    5.50
   1 -14  -5  141.10    5.80
   1 -14  -4  192.20    7.90
   1 -14  -3    0.80    0.30
   1 -14  -2   13.30    1.00
   1 -14  -1    6.10    0.40
   1 -14   0   48.90    2.10
   1 -14   1  225.80    9.20
   1 -14   2   39.50    1.70
   1 -14   3  105.00    4.40
   1 -14   4   99.00    4.10
   1 -14   5   20.90    1.00
   1 -14   6   10.80    0.60
   1 -14   7   29.20    1.90
   1 -14   8  176.70    7.30
   1 -14   9   92.80    4.50
   1 -14  10  165.40    7.80
   1 -14  11   26.40    1.70
   1 -13  -7   59.80    2.50
   1 -13  -6   15.50    0.80
   1 -13  -4   39.80    1.70
   1 -13  -3   26.70    1.20
   1 -13  -2   75.20    3.10
   1 -13  -1   16.20    0.80
   1 -13   0  100.00    4.10
   1 -13   1   27.60    1.30
   1 -13   2   31.80    1.40
   1 -13   3   52.10    2.20
   1 -13   4    4.70    0.40
   1 -13   5    7.40    0.50
   1 -13   6   35.50    1.60
   1 -13   7  130.90    5.40
   1 -13   8   53.30    2.30
   1 -13   9  104.50    4.30
   1 -13  10   61.20    2.60
   1 -13  11   24.90    1.40
   1 -13  12   33.90    2.20
   1 -13  13   52.40    3.20
   1 -12  -9   23.00    1.10
   1 -12  -8    4.70    0.40
   1 -12  -7    1.90    0.30
   1 -12  -6   11.10    0.60
   1 -12  -5   14.20    0.70
   1 -12  -4   38.50    1.70
   1 -12  -2   44.60    1.90
   1 -12  -1    3.90    0.30
   1 -12   0   86.20    3.60
   1 -12   1   14.20    0.70
   1 -12   2   55.50    2.40
   1 -12   3  286.60   11.60
   1 -12   4   17.30    0.90
   1 -12   5   63.60    2.70
   1 -12   6   35.60    1.60
   1 -12   7   14.30    0.70
   1 -12   8  227.90   13.20
   1 -12   9    8.60    0.50
   1 -12  10  143.70    5.90
   1 -12  11  108.70    4.50
   1 -12  12  180.20    7.40
   1 -12  13   30.20    1.90
   1 -11 -11   72.20    3.00
   1 -11 -10  101.70    4.20
   1 -11  -9    5.30    0.40
   1 -11  -8   27.70    1.30
   1 -11  -7   34.90    1.50
   1 -11  -6  200.00   11.50
   1 -11  -5   11.60    0.60
   1 -11  -4    7.70    0.50
   1 -11  -3    5.40    0.40
   1 -11  -2  115.10    4.70
   1 -11  -1  178.20    7.30
   1 -11   0  176.30    7.20
   1 -11   1  111.80    4.60
   1 -11   2   24.70    1.10
   1 -11   3  100.30    4.20
   1 -11   4   64.30    2.70
   1 -11   5    8.00    0.50
   1 -11   6   27.90    1.30
   1 -11   7  364.90   14.80
   1 -11   8  191.30    7.80
   1 -11   9    8.10    0.50
   1 -11  11   95.90    4.00
   1 -11  12  223.10    9.10
   1 -11  13  370.20   15.00
   1 -11  14   20.50    1.40
   1 -11  15    6.00    0.80
   1 -10 -12   92.10    3.80
   1 -10 -11  115.80    4.80
   1 -10 -10   57.50    2.40
   1 -10  -9   16.00    0.80
   1 -10  -8    6.80    0.50
   1 -10  -7   54.00    2.30
   1 -10  -6   74.80    3.10
   1 -10  -5   63.00    2.60
   1 -10  -4   46.70    2.00
   1 -10  -3  126.10    5.20
   1 -10  -2  620.30   35.40
   1 -10  -1  322.00   13.10
   1 -10   0   37.60    1.60
   1 -10   1  789.10   31.80
   1 -10   2  226.80    9.20
   1 -10   3  249.70   10.10
   1 -10   4  186.30    7.60
   1 -10   5  147.70    6.00
   1 -10   6  113.00    6.60
   1 -10   7   49.00    2.10
   1 -10   8  259.80   10.60
   1 -10   9   82.50    3.40
   1 -10  10   85.80    3.60
   1 -10  11   32.50    1.40
   1 -10  12  211.60    8.60
   1 -10  13   15.80    0.80
   1 -10  14   15.80    0.80
   1 -10  15   15.80    1.20
   1 -10  16   34.60    2.20
   1  -9 -13    4.40    0.40
   1  -9 -11   41.40    1.80
   1  -9 -10   38.10    1.60
   1  -9  -9   83.60    3.50
   1  -9  -8    2.00    0.30
   1  -9  -7   91.10    3.80
   1  -9  -6  262.70   10.70
   1  -9  -4  262.80   10.70
   1  -9  -3   59.80    2.50
   1  -9  -2 1247.00   50.20
   1  -9  -1   43.90    1.90
   1  -9   0  557.80   22.50
   1  -9   1  704.50   28.40
   1  -9   2   26.60    1.20
   1  -9   3  151.30    6.20
   1  -9   4  190.00    7.70
   1  -9   5  330.70   13.40
   1  -9   6  154.30    6.30
   1  -9   7   15.50    0.80
   1  -9   8   87.20    3.60
   1  -9   9  119.40    4.90
   1  -9  10   43.20    1.90
   1  -9  11   68.00    2.90
   1  -9  12  139.90    5.70
   1  -9  13   64.70    2.70
   1  -9  14  114.50    4.70
   1  -9  15   15.00    0.90
   1  -9  16  130.70    7.60
   1  -9  17   19.00    1.10
   1  -8 -14   48.00    2.10
   1  -8 -12   20.50    1.00
   1  -8 -11   14.40    0.70
   1  -8 -10    0.90    0.30
   1  -8  -9   12.70    0.60
   1  -8  -8   34.90    1.50
   1  -8  -7  471.90   27.00
   1  -8  -6   67.60    2.80
   1  -8  -5   32.40    1.40
   1  -8  -4   70.40    2.90
   1  -8  -3  457.70   18.50
   1  -8  -2   62.00    2.60
   1  -8  -1  140.30    5.70
   1  -8   0  787.80   31.80
   1  -8   1   48.50    2.90
   1  -8   2   70.30    4.10
   1  -8   3   45.10    1.90
   1  -8   4  109.60    4.50
   1  -8   5  278.00   11.30
   1  -8   6   75.40    3.10
   1  -8   7  169.50    6.90
   1  -8   8   54.70    2.30
   1  -8   9  281.90   11.40
   1  -8  10  492.60   28.20
   1  -8  11  696.50   28.10
   1  -8  12   19.30    1.10
   1  -8  13   26.50    1.40
   1  -8  14   47.10    2.30
   1  -8  15   22.80    1.10
   1  -8  16  118.00    6.90
   1  -7 -15  207.90    8.50
   1  -7 -13   16.80    0.80
   1  -7 -12  160.40    6.50
   1  -7 -11   29.50    1.30
   1  -7 -10  114.90    4.70
   1  -7  -9  130.90    5.40
   1  -7  -8  879.30   50.10
   1  -7  -7  303.70   12.30
   1  -7  -6   23.50    1.10
   1  -7  -5  111.20    4.60
   1  -7  -4  147.10    6.00
   1  -7  -3  382.10   21.80
   1  -7  -2  196.60   11.30
   1  -7  -1   66.00    2.70
   1  -7   0  521.20   21.00
   1  -7   1  209.60    8.50
   1  -7   2  153.80    6.30
   1  -7   3   69.80    2.90
   1  -7   4   91.10    3.70
   1  -7   5  162.70    9.40
   1  -7   6  221.70   12.70
   1  -7   7  197.40    8.00
   1  -7   8   95.80    3.90
   1  -7   9  506.20   20.50
   1  -7  10  379.50   15.40
   1  -7  11  930.90   53.30
   1  -7  12  184.30    7.50
   1  -7  13   88.20    3.70
   1  -7  14  108.20    4.50
   1  -7  15   64.60    2.70
   1  -7  16   62.90    2.70
   1  -7  17   46.40    2.80
   1  -7  18    5.00    0.50
   1  -6 -16   41.60    1.80
   1  -6 -15   70.20    3.00
   1  -6 -14   52.10    2.20
   1  -6 -13   20.70    1.00
   1  -6 -12   60.00    2.50
   1  -6 -11  169.90    6.90
   1  -6 -10   71.20    3.00
   1  -6  -9   83.80    3.50
   1  -6  -8  502.90   20.30
   1  -6  -7   52.60    2.20
   1  -6  -6   22.00    1.00
   1  -6  -5   23.90    1.50
   1  -6  -4  262.80   10.60
   1  -6  -3  529.20   21.30
   1  -6  -2  443.10   17.90
   1  -6  -1   69.60    2.90
   1  -6   0  156.20    6.30
   1  -6   1 1447.00   58.20
   1  -6   2  299.40   12.10
   1  -6   3 1903.00   76.60
   1  -6   4  286.10   11.60
   1  -6   5  199.80    8.10
   1  -6   6  512.90   20.70
   1  -6   8  337.90   13.70
   1  -6   9   38.50    1.60
   1  -6  10 1752.00   70.60
   1  -6  11   56.50    2.40
   1  -6  12  202.90    8.30
   1  -6  13   35.80    1.60
   1  -6  14    7.50    0.50
   1  -6  15   89.60    3.70
   1  -6  16   28.60    1.30
   1  -6  18   49.80    3.10
   1  -5 -17   45.60    4.00
   1  -5 -16    1.00    0.30
   1  -5 -15    4.70    0.40
   1  -5 -14   10.80    0.70
   1  -5 -13  235.10    9.60
   1  -5 -12  106.20    4.40
   1  -5 -11   53.70    2.20
   1  -5 -10   12.20    0.60
   1  -5  -9  259.00   10.50
   1  -5  -8  148.40    6.10
   1  -5  -7  198.00    8.00
   1  -5  -6   24.00    1.50
   1  -5  -5  307.40   12.40
   1  -5  -4 1144.00   46.00
   1  -5  -3   64.00    2.60
   1  -5  -2  435.80   17.60
   1  -5  -1  446.40   18.00
   1  -5   0 1680.00   67.60
   1  -5   1 1369.00   55.20
   1  -5   2   28.40    1.20
   1  -5   3 2039.00   82.00
   1  -5   4  515.30   20.80
   1  -5   5  515.50   20.80
   1  -5   6  135.00    5.50
   1  -5   7  239.50    9.70
   1  -5   9  285.80   11.60
   1  -5  10  171.40    7.00
   1  -5  11   61.10    2.60
   1  -5  12  309.10   17.80
   1  -5  13   72.10    3.00
   1  -5  14  152.10    6.20
   1  -5  16   19.50    0.90
   1  -5  17    3.30    0.30
   1  -4 -17   23.30    1.10
   1  -4 -16   28.80    1.30
   1  -4 -15   33.40    1.50
   1  -4 -13  331.80   13.40
   1  -4 -12  291.40   11.80
   1  -4 -11  199.00   11.50
   1  -4 -10  919.30   37.10
   1  -4  -9  205.00    8.30
   1  -4  -8  190.70    7.70
   1  -4  -7  353.20   20.20
   1  -4  -6   57.70    2.40
   1  -4  -5  490.50   19.80
   1  -4  -4  128.60    5.20
   1  -4  -3  226.20    9.10
   1  -4  -2  780.00   44.40
   1  -4  -1  639.10   36.40
   1  -4   0 1092.00   62.10
   1  -4   1 2152.00  122.40
   1  -4   2 2784.00  223.80
   1  -4   3  970.10   55.20
   1  -4   4 2816.00  113.70
   1  -4   5  270.70   10.90
   1  -4   6  816.60   33.00
   1  -4   7  263.80   10.70
   1  -4   8  651.40   26.40
   1  -4   9  289.80   11.80
   1  -4  10   41.30    1.80
   1  -4  11  799.30   32.30
   1  -4  12  122.10    5.00
   1  -4  13  224.30    9.10
   1  -4  14   23.50    1.10
   1  -4  15  177.20    7.20
   1  -4  16   70.50    2.90
   1  -4  17  117.60    4.80
   1  -4  18  117.30    6.80
   1  -3 -18   96.50    5.70
   1  -3 -17   24.50    1.10
   1  -3 -16   19.00    0.90
   1  -3 -15   32.20    1.40
   1  -3 -14   64.00    2.70
   1  -3 -13  282.00   11.50
   1  -3 -12  791.60   32.00
   1  -3 -11  554.80   22.40
   1  -3 -10 2200.00   88.60
   1  -3  -9  191.80    7.80
   1  -3  -8    5.70    0.70
   1  -3  -7  176.60    7.20
   1  -3  -6  250.90   10.10
   1  -3  -5 1184.00   47.80
   1  -3  -4 1209.00   48.70
   1  -3  -3   63.90    3.70
   1  -3  -2  149.40    6.00
   1  -3  -1  415.40   16.70
   1  -3   0 2647.00  106.60
   1  -3   1  473.80   19.10
   1  -3   2 1836.00   73.90
   1  -3   3 1456.00   58.70
   1  -3   4  401.80   22.90
   1  -3   5   86.60    3.50
   1  -3   6  603.80   24.40
   1  -3   7  405.80   16.40
   1  -3   8 1070.00   43.20
   1  -3   9  314.20   18.00
   1  -3  10  562.30   22.70
   1  -3  11  348.40   14.10
   1  -3  12   36.40    1.60
   1  -3  13  567.30   22.90
   1  -3  14    7.60    0.50
   1  -3  15   86.10    3.60
   1  -3  16    8.20    0.50
   1  -3  17   23.20    1.10
   1  -3  18  108.50    6.30
   1  -2 -18   25.50    1.20
   1  -2 -16   23.50    1.10
   1  -2 -15  205.10   11.80
   1  -2 -14   46.20    2.00
   1  -2 -13  411.60   16.70
   1  -2 -12  217.50   12.50
   1  -2 -11   72.60    3.00
   1  -2 -10    3.30    0.40
   1  -2  -9  159.50    6.50
   1  -2  -8  352.80   14.30
   1  -2  -7   45.90    2.20
   1  -2  -6 1464.00   59.00
   1  -2  -5  326.80   13.20
   1  -2  -4  782.20   44.50
   1  -2  -3   53.70    2.20
   1  -2  -2 1923.00   77.40
   1  -2  -1 7117.00  286.20
   1  -2   0 3336.00  134.40
   1  -2   1  817.20   32.90
   1  -2   2 2030.00   81.70
   1  -2   3 1466.00   59.30
   1  -2   4  264.10   10.70
   1  -2   5  560.10   31.90
   1  -2   6   78.90    3.20
   1  -2   7 1022.00   41.30
   1  -2   8  253.70   10.30
   1  -2   9   29.80    1.80
   1  -2  10   35.40    1.50
   1  -2  11   31.00    1.30
   1  -2  12 1523.00   61.50
   1  -2  13  225.30    9.20
   1  -2  14  141.60    5.80
   1  -2  15   76.20    3.20
   1  -2  16    3.60    0.30
   1  -2  17   74.50    3.10
   1  -2  18   28.90    1.90
   1  -1 -18  118.90    4.90
   1  -1 -17   61.40    2.60
   1  -1 -16  144.90    5.90
   1  -1 -15   48.60    2.10
   1  -1 -14   16.00    0.80
   1  -1 -13  227.00    9.20
   1  -1 -12   68.40    2.80
   1  -1 -11   12.30    0.60
   1  -1 -10   85.00    3.50
   1  -1  -8   10.60    0.50
   1  -1  -7 1204.00   48.60
   1  -1  -6  769.80   31.10
   1  -1  -5  219.00   12.50
   1  -1  -4  616.30   24.80
   1  -1  -3  528.30   21.30
   1  -1  -2  404.80   16.30
   1  -1  -1  653.40   26.30
   1  -1   0 2237.00   90.30
   1  -1   1  883.10   35.80
   1  -1   2 3691.00  149.20
   1  -1   3 1834.00   73.90
   1  -1   4 1550.00   62.60
   1  -1   5   67.10    3.90
   1  -1   6  224.30    9.10
   1  -1   7  308.10   12.50
   1  -1   8   33.10    1.40
   1  -1   9  669.60   38.20
   1  -1  10  132.60    5.40
   1  -1  11  537.20   21.80
   1  -1  12   48.40    2.00
   1  -1  13  392.80   15.90
   1  -1  14  187.00    7.60
   1  -1  15   69.00    2.90
   1  -1  16   39.60    1.70
   1  -1  17   20.80    1.00
   1  -1  18   12.70    1.10
   1   0 -18   21.60    1.00
   1   0 -17  214.00    8.70
   1   0 -16  160.60    6.60
   1   0 -15   64.60    2.70
   1   0 -14   20.30    0.90
   1   0 -13   10.70    0.60
   1   0 -12  242.90    9.90
   1   0 -11  199.20    8.10
   1   0 -10   12.80    0.70
   1   0  -9  315.40   18.00
   1   0  -8  255.60   10.30
   1   0  -7 2485.00  100.10
   1   0  -6  418.60   16.90
   1   0  -5 1371.00   77.90
   1   0  -4  133.10    5.40
   1   0  -3  835.50   33.70
   1   0  -2  898.00   36.20
   1   0  -1 3664.00  170.60
   1   0   0 8527.00  343.30
   1   0   1 1291.00   52.00
   1   0   2 7454.00  299.80
   1   0   3 1004.00   40.50
   1   0   4  202.10    8.20
   1   0   5  358.00   14.50
   1   0   6  698.10   28.20
   1   0   7  561.90   22.80
   1   0   8   11.40    0.60
   1   0   9  187.00   10.70
   1   0  10  113.90    4.70
   1   0  11  399.40   16.20
   1   0  12  116.70    4.80
   1   0  13   91.80    3.80
   1   0  14   33.20    1.40
   1   0  16   29.20    1.30
   1   0  17   25.50    1.20
   1   1 -19    6.60    0.40
   1   1 -18   16.60    0.80
   1   1 -17    4.20    0.40
   1   1 -16   34.60    1.70
   1   1 -15   92.50    3.80
   1   1 -14   79.40    3.30
   1   1 -13   85.70    5.00
   1   1 -12  239.60    9.70
   1   1 -11  103.40    4.20
   1   1 -10  362.60   14.70
   1   1  -9  641.10   36.60
   1   1  -7 2853.00  115.20
   1   1  -6  551.20   22.30
   1   1  -5  875.20   49.90
   1   1  -4 4085.00  164.90
   1   1  -3 5714.00  230.60
   1   1  -2 3416.00  137.70
   1   1  -1 3451.00  139.10
   1   1   0 1846.00   74.30
   1   1   1 1257.00   50.60
   1   1   2  873.20   35.10
   1   1   3  398.70   16.10
   1   1   4 1953.00  111.40
   1   1   5  454.60   18.30
   1   1   6 1820.00   73.30
   1   1   7   18.80    0.80
   1   1   8  186.20    7.50
   1   1   9  501.40   20.20
   1   1  10  882.00   35.60
   1   1  11 1118.00   45.20
   1   1  13   95.20    3.90
   1   1  14   80.40    3.30
   1   1  15    1.50    0.30
   1   1  16   67.10    2.80
   1   1  17   38.40    1.70
   1   2 -19   16.90    0.80
   1   2 -18    8.40    0.50
   1   2 -17   78.60    3.30
   1   2 -16    3.20    0.30
   1   2 -15   10.90    0.60
   1   2 -14   45.00    1.90
   1   2 -13   48.20    2.90
   1   2 -12   22.70    1.00
   1   2 -11   83.20    3.40
   1   2 -10  492.20   19.90
   1   2  -9  587.50   33.60
   1   2  -8  501.10   20.20
   1   2  -7  644.90   26.00
   1   2  -6 2461.00   99.30
   1   2  -5  213.50    8.70
   1   2  -4  123.10    7.00
   1   2  -3  591.00   23.80
   1   2  -2  454.40   18.30
   1   2  -1  370.80   14.90
   1   2   0  779.50   36.50
   1   2   1  479.20   19.30
   1   2   2  155.60    6.30
   1   2   3  907.90   51.70
   1   2   4  660.30   26.60
   1   2   5  200.50    8.10
   1   2   6  452.60   18.20
   1   2   7  384.90   15.50
   1   2   8  259.50   14.80
   1   2   9  460.60   18.60
   1   2  10  400.00   16.20
   1   2  11    1.00    0.30
   1   2  12  232.90    9.50
   1   2  13   12.60    0.60
   1   2  14   13.40    0.70
   1   2  15   45.00    1.90
   1   2  16    8.40    0.50
   1   2  17   21.00    1.00
   1   3 -19   16.20    0.80
   1   3 -18   48.50    2.10
   1   3 -17   27.00    1.20
   1   3 -16    7.80    0.50
   1   3 -15  199.30    8.10
   1   3 -14   43.00    1.80
   1   3 -13   55.30    2.30
   1   3 -12  142.90    5.80
   1   3 -11   28.50    1.20
   1   3 -10  213.90    8.70
   1   3  -9  169.00    9.70
   1   3  -8   53.60    2.20
   1   3  -7  350.30   14.20
   1   3  -6  254.30   10.30
   1   3  -5 1934.00   77.80
   1   3  -4   98.50    4.00
   1   3  -3  560.50   31.90
   1   3  -2  129.10    5.20
   1   3  -1 1366.00   55.00
   1   3   0   37.40    1.60
   1   3   1  249.50   14.20
   1   3   2   89.30    5.10
   1   3   3  531.60   21.40
   1   3   4  572.70   23.10
   1   3   5 1827.00   73.50
   1   3   6  513.50   20.70
   1   3   7  308.50   17.60
   1   3   8   87.40    3.60
   1   3   9    5.20    0.30
   1   3  10   94.50    3.90
   1   3  12  345.10   14.00
   1   3  13   55.50    2.30
   1   3  14   18.90    0.90
   1   3  15  127.10    5.20
   1   3  17   31.30    2.00
   1   4 -19   82.60    4.90
   1   4 -18   30.20    1.40
   1   4 -17    8.50    0.50
   1   4 -16    9.40    0.60
   1   4 -15    1.00    0.40
   1   4 -14   99.90    4.10
   1   4 -13  114.20    4.70
   1   4 -12    7.70    0.50
   1   4 -11   57.00    2.40
   1   4 -10  173.20    7.10
   1   4  -9  104.10    4.30
   1   4  -8  260.40   15.00
   1   4  -7  177.30    7.20
   1   4  -6  431.30   17.40
   1   4  -5  123.50    5.00
   1   4  -4  269.10   10.90
   1   4  -3  447.50   18.00
   1   4  -2  508.40   20.50
   1   4  -1   97.80    4.00
   1   4   0 1043.00   42.00
   1   4   1  280.70   11.30
   1   4   2 3187.00  128.10
   1   4   3  316.30   12.80
   1   4   4 2265.00   91.10
   1   4   5  175.60    7.10
   1   4   6  251.40   14.40
   1   4   7  345.40   14.00
   1   4   8   57.70    2.40
   1   4   9  181.50    7.40
   1   4  10   34.80    2.20
   1   4  11  549.10   22.20
   1   4  12   78.30    3.20
   1   4  13  151.20    6.20
   1   4  14   72.60    3.00
   1   4  15   49.20    2.10
   1   4  16   12.40    0.90
   1   5 -18   21.70    1.00
   1   5 -17   36.10    1.60
   1   5 -16   27.10    1.20
   1   5 -14  257.80   10.50
   1   5 -13  218.30    8.90
   1   5 -11   49.50    2.10
   1   5 -10   98.30    4.00
   1   5  -9  275.50   11.20
   1   5  -8  623.00   25.20
   1   5  -7  202.70   11.60
   1   5  -6  112.60    4.60
   1   5  -5  491.00   19.80
   1   5  -4   94.30    3.90
   1   5  -3  537.30   25.00
   1   5  -2  924.60   37.20
   1   5  -1  529.40   21.30
   1   5   0  483.90   19.50
   1   5   1  706.50   28.50
   1   5   2  277.70   11.20
   1   5   3  362.30   14.60
   1   5   4  126.00    5.10
   1   5   5  218.80   12.50
   1   5   6   50.20    2.10
   1   5   7  112.80    4.60
   1   5   8   28.60    1.20
   1   5   9   96.90    4.00
   1   5  10   41.50    1.80
   1   5  11   18.00    0.90
   1   5  12  132.50    5.40
   1   5  13  112.00    4.60
   1   5  14   58.20    2.50
   1   5  15   20.80    1.00
   1   5  16   50.80    3.10
   1   6 -18   63.60    2.70
   1   6 -16   15.00    0.80
   1   6 -15    5.60    0.50
   1   6 -14    7.20    0.50
   1   6 -13   50.80    2.20
   1   6 -12  185.40    7.60
   1   6 -11  513.80   29.30
   1   6 -10   17.50    0.80
   1   6  -9  242.60    9.90
   1   6  -8  129.70    5.30
   1   6  -7  312.50   12.70
   1   6  -5  217.90    8.80
   1   6  -4   34.40    1.50
   1   6  -3  435.40   17.60
   1   6  -2  264.90   10.70
   1   6  -1  222.50    9.00
   1   6   0   35.00    1.50
   1   6   1  579.00   23.30
   1   6   2  181.10    7.40
   1   6   4  165.40    6.70
   1   6   5  184.80    7.50
   1   6   6   79.60    3.30
   1   6   7   67.80    2.80
   1   6   8  216.20   12.40
   1   6   9  232.80    9.50
   1   6  10   51.60    2.20
   1   6  11    7.20    0.50
   1   6  12   30.40    1.30
   1   6  13   48.40    2.10
   1   6  15   50.30    2.20
   1   7 -18   60.40    2.60
   1   7 -17   32.50    1.50
   1   7 -16   98.40    4.10
   1   7 -15    7.10    0.60
   1   7 -13   32.50    1.50
   1   7 -12  326.60   13.30
   1   7 -11  135.60    5.60
   1   7 -10  382.90   15.50
   1   7  -9  727.90   29.40
   1   7  -8  498.70   20.10
   1   7  -7  250.80   10.20
   1   7  -6   16.10    0.80
   1   7  -5  122.10    5.00
   1   7  -4  276.60   12.90
   1   7  -3  513.10   29.30
   1   7  -2   35.20    2.20
   1   7  -1  545.80   31.20
   1   7   0   34.50    2.10
   1   7   1  477.80   19.30
   1   7   2  217.70    8.80
   1   7   3   16.90    0.80
   1   7   4  153.60    6.30
   1   7   5   50.80    2.10
   1   7   6   26.40    1.30
   1   7   7   63.40    3.70
   1   7   8   24.20    1.10
   1   7   9    6.30    0.40
   1   7  10   20.70    1.00
   1   7  11   55.90    2.40
   1   7  12    7.10    0.50
   1   7  14  133.00    5.50
   1   8 -17  130.10    5.40
   1   8 -15  100.00    4.80
   1   8 -14   34.00    1.70
   1   8 -13   39.50    2.40
   1   8 -12  329.80   13.40
   1   8 -11   70.20    3.00
   1   8 -10  107.00    4.40
   1   8  -9  242.00   19.60
   1   8  -8  305.40   12.40
   1   8  -7   22.80    1.00
   1   8  -6   15.00    0.70
   1   8  -5   16.60    0.80
   1   8  -4   57.70    2.40
   1   8  -3   82.30    3.40
   1   8  -2  201.30    8.20
   1   8  -1  108.80    4.50
   1   8   0  576.60   23.30
   1   8   1  622.90   25.10
   1   8   2   75.40    3.10
   1   8   3  321.30   13.00
   1   8   4  264.80   10.70
   1   8   5   97.70    5.70
   1   8   6   23.20    1.10
   1   8   7   33.70    1.50
   1   8   8  114.10    4.70
   1   8   9  121.40    5.00
   1   8  10   63.60    2.70
   1   8  11   86.60    3.60
   1   8  13  144.80    5.90
   1   9 -16   24.40    1.20
   1   9 -15   48.50    2.90
   1   9 -14   27.30    1.30
   1   9 -13    5.60    0.40
   1   9 -12   56.50    3.40
   1   9 -11    8.70    0.50
   1   9 -10   68.80    2.90
   1   9  -9  201.50    8.20
   1   9  -8    5.50    0.40
   1   9  -6  494.00   20.00
   1   9  -5  149.80    6.10
   1   9  -4  123.00    5.10
   1   9  -3    9.60    0.50
   1   9  -2    1.30    0.20
   1   9  -1   49.40    2.10
   1   9   0   -0.10    0.20
   1   9   1  353.40   14.30
   1   9   2   84.00    3.50
   1   9   3   41.50    2.50
   1   9   4   85.10    3.50
   1   9   5   72.30    3.00
   1   9   6   28.00    1.30
   1   9   7    5.20    0.40
   1   9   8   39.40    2.40
   1   9   9  133.80    5.50
   1   9  10    9.10    0.50
   1   9  11    5.50    0.40
   1   9  12   13.80    0.70
   1  10 -16  118.20    5.70
   1  10 -15   30.80    1.40
   1  10 -14   49.60    3.00
   1  10 -13  105.90    4.40
   1  10 -12   62.90    2.70
   1  10 -11  124.60    7.30
   1  10 -10   51.60    2.20
   1  10  -9   10.30    0.60
   1  10  -8  168.00    6.90
   1  10  -7  114.20    4.70
   1  10  -6  190.10    7.80
   1  10  -5  121.00    5.00
   1  10  -4  100.40    4.20
   1  10  -3   45.30    2.00
   1  10  -2   29.40    1.30
   1  10  -1   46.50    2.00
   1  10   0  113.10    4.70
   1  10   1  288.00   11.70
   1  10   2  293.30   11.90
   1  10   3  246.80   10.00
   1  10   4  161.30    6.60
   1  10   5    8.50    0.50
   1  10   7   28.70    1.30
   1  10   8    3.60    0.40
   1  10   9   37.80    1.70
   1  10  10    7.00    0.50
   1  10  11   47.50    2.00
   1  11 -15   46.80    2.90
   1  11 -14   12.30    0.80
   1  11 -13   60.20    3.70
   1  11 -12   59.70    2.50
   1  11 -11   16.10    0.80
   1  11 -10  125.60    5.20
   1  11  -9  156.70    9.10
   1  11  -8  264.40   10.80
   1  11  -7  501.50   20.30
   1  11  -6   92.00    3.80
   1  11  -5  112.90    4.70
   1  11  -4   72.20    3.00
   1  11  -3   31.20    1.40
   1  11  -2   42.70    1.80
   1  11  -1  129.10    5.30
   1  11   0   59.50    2.50
   1  11   1   30.90    1.40
   1  11   2    3.00    0.30
   1  11   3  200.70    9.50
   1  11   4   17.30    1.00
   1  11   5   37.00    1.60
   1  11   6   12.70    0.70
   1  11   7    0.80    0.30
   1  11   8   21.10    1.00
   1  11   9   37.10    1.60
   1  12 -13   26.40    1.20
   1  12 -12   35.20    1.60
   1  12 -10   28.80    1.30
   1  12  -9   52.00    2.20
   1  12  -8   17.00    0.90
   1  12  -7   47.70    2.10
   1  12  -6   48.20    2.10
   1  12  -5   16.00    1.20
   1  12  -1    9.90    0.80
   1  12   0   12.80    0.70
   1  12   1   15.80    0.80
   1  12   2  122.50    5.00
   1  12   3   29.70    1.30
   1  12   4   20.30    1.00
   1  12   5  141.50    5.80
   1  12   6   23.50    1.10
   1  12   7    2.20    0.30
   1  12   8   56.20    2.80
   1  13 -12   28.00    1.90
   1  13 -11    1.20    0.30
   1  13 -10  116.50    4.80
   1  13  -9    5.40    0.50
   1  13  -8   48.00    2.10
   1  13  -7   20.00    1.00
   1  13  -6    4.00    0.40
   1  13  -5   14.10    0.70
   1  13  -4   48.50    2.10
   1  13  -3    0.50    0.30
   1  13  -2   10.70    0.60
   1  13  -1  122.90    5.10
   1  13   0   42.60    1.90
   1  13   1    4.80    0.40
   1  13   2    2.30    0.30
   1  13   3   65.00    2.70
   1  13   4  115.60    4.80
   1  13   5   29.80    1.40
   1  14  -9   10.80    0.60
   1  14  -8  102.30    4.30
   1  14  -7   33.10    1.50
   1  14  -6   24.10    1.10
   1  14  -5  123.30    5.10
   1  14  -4   43.70    1.90
   1  14  -3   13.20    0.70
   1  14  -2   10.70    0.60
   1  14  -1    1.80    0.30
   1  14   0   26.60    1.20
   1  14   1   12.40    0.70
   1  14   2    1.60    0.30
   2 -15  -3    2.00    0.40
   2 -15  -2   17.30    0.90
   2 -15  -1   21.50    1.00
   2 -15   0   31.20    1.40
   2 -15   1    1.30    0.30
   2 -15   2   22.00    1.20
   2 -15   3   59.50    2.50
   2 -15   4   70.40    3.00
   2 -15   5    9.50    0.60
   2 -15   6    3.40    0.40
   2 -15   7   19.50    1.00
   2 -15   8    6.10    0.50
   2 -14  -6   39.20    1.70
   2 -14  -5   21.20    1.00
   2 -14  -4   90.10    3.80
   2 -14  -3  174.40    7.10
   2 -14  -2   28.00    1.30
   2 -14  -1   21.50    1.00
   2 -14   0    6.40    0.40
   2 -14   1  249.00   10.10
   2 -14   2   40.40    1.80
   2 -14   3  230.50    9.40
   2 -14   4   83.90    3.50
   2 -14   5   55.50    2.40
   2 -14   6   53.00    2.30
   2 -14   7    9.30    0.70
   2 -14   9   15.00    0.80
   2 -14  10  133.40    5.50
   2 -14  11   34.10    1.50
   2 -13  -8    9.70    0.60
   2 -13  -7   53.20    2.30
   2 -13  -6   23.10    1.10
   2 -13  -5   44.50    1.90
   2 -13  -4   16.10    0.80
   2 -13  -3   47.20    2.00
   2 -13  -2   33.00    1.50
   2 -13  -1   58.10    2.50
   2 -13   0  208.70    8.50
   2 -13   1   73.50    6.20
   2 -13   4   67.00    5.70
   2 -13   5    7.20    0.50
   2 -13   6   26.80    1.20
   2 -13   7   10.10    0.60
   2 -13   8   20.90    1.00
   2 -13   9   39.40    1.70
   2 -13  10   34.90    1.50
   2 -13  11   80.50    3.40
   2 -13  12  155.30    6.40
   2 -12 -10   36.40    2.30
   2 -12  -9  125.30    5.20
   2 -12  -8   15.60    1.60
   2 -12  -7   33.10    1.50
   2 -12  -6    0.50    0.30
   2 -12  -5   29.80    1.30
   2 -12  -4  121.80    7.10
   2 -12  -3   26.30    1.20
   2 -12  -2   18.80    0.90
   2 -12  -1   60.10    2.50
   2 -12   0    3.00    0.30
   2 -12   1   16.70    0.80
   2 -12   2    0.80    0.20
   2 -12   3    1.90    0.30
   2 -12   4   18.70    0.90
   2 -12   5   80.80    3.40
   2 -12   6   74.30    3.10
   2 -12   7   29.60    1.30
   2 -12   8   35.80    2.20
   2 -12   9   24.70    1.10
   2 -12  10   72.10    3.00
   2 -12  11   45.30    2.00
   2 -12  12   39.20    1.70
   2 -12  13    7.40    0.60
   2 -12  14   42.00    1.90
   2 -11 -11    1.50    0.30
   2 -11 -10    5.50    0.40
   2 -11  -9   65.40    2.70
   2 -11  -8   33.30    1.50
   2 -11  -7   40.60    1.80
   2 -11  -6   17.70    1.30
   2 -11  -5    9.60    0.50
   2 -11  -4   11.80    0.60
   2 -11  -3   41.00    1.80
   2 -11  -2    5.10    0.40
   2 -11  -1  115.20    4.70
   2 -11   0  280.00   11.40
   2 -11   1  412.40   19.30
   2 -11   2   44.90    2.70
   2 -11   3   39.40    2.00
   2 -11   4    6.90    0.50
   2 -11   5   49.20    2.10
   2 -11   6   71.30    3.00
   2 -11   7   43.70    1.90
   2 -11   8    7.90    0.50
   2 -11   9   25.90    1.20
   2 -11  10   32.70    2.00
   2 -11  11   30.40    1.40
   2 -11  12    3.30    0.40
   2 -11  13  316.50   12.80
   2 -11  14   58.00    2.50
   2 -11  15  132.80    5.50
   2 -10 -12   54.60    2.30
   2 -10 -10   68.40    2.90
   2 -10  -9  147.30    6.00
   2 -10  -8    6.00    1.10
   2 -10  -7    8.40    0.60
   2 -10  -6   40.70    1.80
   2 -10  -5  194.60    7.90
   2 -10  -4  110.60    4.60
   2 -10  -3  151.10    8.80
   2 -10  -2  112.70    4.60
   2 -10  -1  702.70   28.30
   2 -10   0  158.70    6.50
   2 -10   1    5.60    0.40
   2 -10   2  135.30    5.50
   2 -10   3  124.00    5.10
   2 -10   4   80.90    3.40
   2 -10   5  207.70    8.50
   2 -10   6   54.90    2.30
   2 -10   7    2.10    0.50
   2 -10   8   12.80    0.70
   2 -10   9   71.60    3.00
   2 -10  10   23.20    1.10
   2 -10  11   20.40    1.00
   2 -10  12  123.60    5.10
   2 -10  13   35.50    1.60
   2 -10  14   26.70    1.20
   2 -10  15   31.20    1.40
   2 -10  16   55.00    2.40
   2  -9 -13    0.80    0.30
   2  -9 -12   79.00    3.30
   2  -9 -11  307.60   12.50
   2  -9 -10   46.30    2.00
   2  -9  -9   30.40    1.30
   2  -9  -8   81.80    3.40
   2  -9  -7   42.40    1.80
   2  -9  -6  121.70    5.00
   2  -9  -5  232.30    9.40
   2  -9  -4  471.10   19.00
   2  -9  -3  117.70    4.80
   2  -9  -2   71.50    3.00
   2  -9  -1  341.20   13.80
   2  -9   0  215.40    8.80
   2  -9   1  116.60    4.80
   2  -9   2   56.30    2.40
   2  -9   3   96.20    4.00
   2  -9   4   65.20    2.70
   2  -9   5  227.40    9.20
   2  -9   6   44.00    1.90
   2  -9   7  169.90    6.90
   2  -9   8    8.40    0.50
   2  -9   9  222.90   12.90
   2  -9  10   10.90    0.70
   2  -9  11   63.00    2.70
   2  -9  12   31.60    1.40
   2  -9  13   13.20    0.70
   2  -9  14   57.00    2.40
   2  -9  15   29.20    1.30
   2  -9  16   17.40    1.00
   2  -8 -14    2.60    0.50
   2  -8 -13   32.20    1.40
   2  -8 -12   74.30    3.10
   2  -8 -11    8.50    0.60
   2  -8 -10  181.50    7.40
   2  -8  -9  103.80    4.30
   2  -8  -8  152.90    6.20
   2  -8  -7  116.00    6.80
   2  -8  -6    5.90    0.40
   2  -8  -5   87.00    3.60
   2  -8  -4  122.50    5.00
   2  -8  -3   83.40    3.40
   2  -8  -2  380.70   15.40
   2  -8  -1  276.00   15.80
   2  -8   1  403.30   23.00
   2  -8   2   25.30    1.60
   2  -8   3    7.40    0.60
   2  -8   4  210.50   12.10
   2  -8   5   68.50    2.90
   2  -8   6   15.50    0.70
   2  -8   7  109.80    4.50
   2  -8   8  149.70    6.10
   2  -8   9   16.80    0.80
   2  -8  11  288.60   11.70
   2  -8  12   11.50    0.70
   2  -8  13   69.80    3.40
   2  -8  14    5.10    0.70
   2  -8  15    8.20    0.70
   2  -8  17   66.00    2.80
   2  -7 -15   10.20    0.60
   2  -7 -14   59.50    2.50
   2  -7 -13   53.00    2.30
   2  -7 -12   46.10    2.70
   2  -7 -11   74.10    3.10
   2  -7 -10  155.40    6.30
   2  -7  -9   85.40    3.50
   2  -7  -8  461.00   18.60
   2  -7  -7  209.00    8.50
   2  -7  -6   79.80    3.30
   2  -7  -5  243.40    9.90
   2  -7  -4  112.30    6.50
   2  -7  -3   57.40    3.40
   2  -7  -2  162.50    6.60
   2  -7  -1   43.30    1.80
   2  -7   0  770.30   31.00
   2  -7   1  188.90    7.70
   2  -7   2  146.10    5.90
   2  -7   3 1055.00   42.50
   2  -7   4   51.90    2.20
   2  -7   5   12.20    0.60
   2  -7   6   34.50    2.10
   2  -7   7   84.20    3.50
   2  -7   8   52.90    2.20
   2  -7   9  296.00   12.00
   2  -7  10  351.90   14.30
   2  -7  11  425.50   24.50
   2  -7  12   22.80    1.10
   2  -7  13   10.20    0.60
   2  -7  14   86.90    7.20
   2  -7  15   42.60    1.90
   2  -7  16   23.00    1.10
   2  -7  17    1.80    0.40
   2  -6 -16   35.70    1.60
   2  -6 -14   50.50    2.20
   2  -6 -13   19.60    0.90
   2  -6 -12  126.20    5.20
   2  -6 -11   87.60    3.60
   2  -6 -10  192.90    7.80
   2  -6  -9  260.50   10.60
   2  -6  -8   86.30    3.60
   2  -6  -7   78.00    3.20
   2  -6  -6  165.40    6.70
   2  -6  -5   21.00    1.30
   2  -6  -4   94.70    3.90
   2  -6  -3   62.50    2.60
   2  -6  -2  187.60    7.60
   2  -6  -1  901.40   36.30
   2  -6   0  702.20   28.30
   2  -6   1 1075.00   43.20
   2  -6   2    0.90    0.20
   2  -6   3  935.30   37.60
   2  -6   4  275.50   11.10
   2  -6   5  251.30   10.20
   2  -6   6  284.20   11.50
   2  -6   7  187.30   10.80
   2  -6   8  105.90    4.40
   2  -6   9   60.80    2.50
   2  -6  10  231.00    9.40
   2  -6  11   84.90    3.50
   2  -6  12   71.00    3.00
   2  -6  13   52.90    2.20
   2  -6  14    9.50    0.60
   2  -6  15   51.50    2.20
   2  -6  16   14.40    0.80
   2  -6  17  120.90    5.00
   2  -6  18   72.20    3.00
   2  -5 -17   11.00    1.00
   2  -5 -16   19.30    1.10
   2  -5 -15   25.10    1.20
   2  -5 -14    0.90    0.30
   2  -5 -13   57.80    2.40
   2  -5 -12  239.30    9.70
   2  -5 -11   51.80    2.20
   2  -5 -10  168.10    6.80
   2  -5  -9   71.30    2.90
   2  -5  -8  125.10    5.10
   2  -5  -7    8.60    0.50
   2  -5  -6  148.30    6.00
   2  -5  -5  103.60    4.20
   2  -5  -4  164.70    6.70
   2  -5  -3   46.70    1.90
   2  -5  -2  171.20    6.90
   2  -5  -1  816.00   32.80
   2  -5   0  729.00   29.40
   2  -5   1  256.70   14.70
   2  -5   2  691.00   27.90
   2  -5   3   11.80    0.50
   2  -5   4  298.90   12.10
   2  -5   5  521.60   21.00
   2  -5   6   92.30    3.80
   2  -5   7   95.20    3.90
   2  -5   9  201.90    8.20
   2  -5  10  469.40   19.00
   2  -5  11  318.30   12.90
   2  -5  12   15.10    1.60
   2  -5  13  256.80   10.40
   2  -5  14   41.10    1.80
   2  -5  15   64.10    2.70
   2  -5  16   23.30    1.10
   2  -5  18   73.50    3.10
   2  -4 -17    9.80    0.70
   2  -4 -16    9.40    0.60
   2  -4 -15    1.50    0.30
   2  -4 -14    1.40    0.70
   2  -4 -13   39.50    1.70
   2  -4 -12  156.00    6.40
   2  -4 -11  204.20    9.60
   2  -4 -10  235.90    9.60
   2  -4  -9  208.90    8.50
   2  -4  -8    2.90    0.30
   2  -4  -7  260.20   10.50
   2  -4  -6  153.80    6.30
   2  -4  -5    9.80    0.50
   2  -4  -4  113.30    4.60
   2  -4  -3  276.50   11.20
   2  -4  -2  714.30   40.70
   2  -4  -1  993.30   40.00
   2  -4   0  851.10   34.30
   2  -4   1   76.20    3.60
   2  -4   2   21.70    0.90
   2  -4   3  589.40   33.60
   2  -4   4 1280.00   51.60
   2  -4   5  439.60   17.80
   2  -4   6   38.60    1.60
   2  -4   7   27.30    1.20
   2  -4   8    0.30    0.20
   2  -4   9  241.40    9.80
   2  -4  10    7.60    0.50
   2  -4  11  446.80   18.10
   2  -4  12  175.90   10.10
   2  -4  13    7.70    0.50
   2  -4  14   72.40    3.00
   2  -4  16   20.40    1.00
   2  -4  17   27.70    1.80
   2  -4  18   68.00    2.90
   2  -3 -17   56.80    2.40
   2  -3 -16   35.50    1.60
   2  -3 -15   66.20    2.80
   2  -3 -14   21.80    1.00
   2  -3 -13  215.70    8.80
   2  -3 -12  134.70    7.80
   2  -3 -11   37.60    1.60
   2  -3 -10   37.10    1.60
   2  -3  -9  195.20    7.90
   2  -3  -8  317.00   18.10
   2  -3  -7  290.60   11.80
   2  -3  -6 1113.00   44.80
   2  -3  -5   83.10    3.40
   2  -3  -4   72.20    4.20
   2  -3  -3  560.00   22.50
   2  -3  -2  966.10   38.90
   2  -3  -1  342.70   13.80
   2  -3   0   73.80    3.00
   2  -3   1 1243.00   50.00
   2  -3   2 1098.00   44.20
   2  -3   3 2009.00   81.20
   2  -3   4  238.00   13.60
   2  -3   5  248.20   10.00
   2  -3   6   63.00    2.60
   2  -3   7   29.60    1.20
   2  -3   8   14.60    0.70
   2  -3   9   30.60    1.90
   2  -3  10   63.00    2.60
   2  -3  11  355.30   14.30
   2  -3  12   40.80    1.70
   2  -3  13  693.80   28.10
   2  -3  14   85.00    3.50
   2  -3  16   64.70    2.70
   2  -3  17   69.40    2.90
   2  -3  18   14.60    0.80
   2  -2 -18   88.60    3.70
   2  -2 -16   35.50    1.60
   2  -2 -14   43.50    1.90
   2  -2 -13  179.00    7.30
   2  -2 -12  466.00   18.90
   2  -2 -11  339.10   13.70
   2  -2 -10  642.30   25.90
   2  -2  -9  260.40   14.90
   2  -2  -8  834.60   33.70
   2  -2  -7   71.30    2.90
   2  -2  -6  348.50   14.10
   2  -2  -5  236.80    9.60
   2  -2  -4  283.30   11.40
   2  -2  -3  880.60   35.50
   2  -2  -2  669.10   27.00
   2  -2  -1 1491.00   60.00
   2  -2   0  521.90   21.00
   2  -2   1  216.60    8.80
   2  -2   2  764.90   35.60
   2  -2   3  134.20    5.50
   2  -2   4   72.10    2.90
   2  -2   5   29.60    1.70
   2  -2   6  135.20    5.50
   2  -2   7  225.00    9.10
   2  -2   8  214.50    8.70
   2  -2   9  289.20   16.60
   2  -2  10  128.40    5.20
   2  -2  11   34.80    1.70
   2  -2  12  362.90   14.80
   2  -2  13   27.40    1.20
   2  -2  14   51.50    2.20
   2  -2  16   36.80    1.60
   2  -2  18    5.30    0.50
   2  -1 -18   21.00    1.00
   2  -1 -17    3.40    0.40
   2  -1 -16    7.30    0.50
   2  -1 -15   13.80    0.70
   2  -1 -14  101.80    4.20
   2  -1 -13   47.10    2.00
   2  -1 -12   24.10    1.10
   2  -1 -11   44.70    1.90
   2  -1 -10   15.70    0.70
   2  -1  -9   82.20    4.70
   2  -1  -8  723.90   29.30
   2  -1  -7  474.70   19.20
   2  -1  -6   54.40    2.20
   2  -1  -5  709.70   40.40
   2  -1  -4  779.10   31.50
   2  -1  -3  337.20   13.60
   2  -1  -2 1613.00   65.20
   2  -1   1  605.70   24.40
   2  -1   2 2027.00   81.50
   2  -1   3   79.60    3.20
   2  -1   4  302.70   12.30
   2  -1   5   50.00    2.90
   2  -1   6  897.80   36.40
   2  -1   7  135.30    5.50
   2  -1   8   70.90    2.90
   2  -1   9  134.10    7.70
   2  -1  10   40.00    1.70
   2  -1  11   90.30    3.70
   2  -1  12   70.00    4.10
   2  -1  13   13.40    0.70
   2  -1  14    7.00    0.50
   2  -1  15    7.30    0.70
   2  -1  16   34.50    1.50
   2  -1  17  205.10    9.70
   2  -1  18    3.20    0.40
   2   0 -18  117.70    4.90
   2   0 -17   60.70    2.60
   2   0 -16   18.00    0.90
   2   0 -15   62.40    2.60
   2   0 -14   32.10    1.40
   2   0 -13  115.10    4.70
   2   0 -12  109.60    4.50
   2   0 -11   59.70    2.50
   2   0 -10  426.70   17.30
   2   0  -9   60.40    3.50
   2   0  -8  432.50   17.60
   2   0  -7  311.40   12.60
   2   0  -6  230.00    9.30
   2   0  -4  153.50    6.20
   2   0  -3  789.00   31.80
   2   0  -2 1224.00   49.40
   2   0  -1 1217.00   49.20
   2   0   0  761.30   30.70
   2   0   1  491.30   19.80
   2   0   2    6.10    0.40
   2   0   3  583.30   23.50
   2   0   4  459.40   26.20
   2   0   5  914.20   36.90
   2   0   6  434.40   17.50
   2   0   7  104.10    4.20
   2   0   8  237.30    9.60
   2   0   9  122.00    5.00
   2   0  10   18.30    0.80
   2   0  11  179.10    7.30
   2   0  13  154.10    6.30
   2   0  14   37.30    1.60
   2   0  15  253.80   10.30
   2   0  16   20.00    1.00
   2   0  17   32.30    1.40
   2   1 -18   24.70    1.10
   2   1 -17    8.10    0.50
   2   1 -16   23.30    1.10
   2   1 -15   75.00    3.10
   2   1 -14   46.50    2.00
   2   1 -13  123.10    7.10
   2   1 -12  233.40    9.50
   2   1 -11   79.00    3.20
   2   1 -10  376.40   15.20
   2   1  -9  191.50   11.00
   2   1  -8  522.70   21.10
   2   1  -7  599.70   24.20
   2   1  -6  362.10   14.60
   2   1  -5   85.40    4.90
   2   1  -4  145.00    5.90
   2   1  -3  546.50   22.10
   2   1  -2  687.30   27.70
   2   1  -1  714.60   28.80
   2   1   0 1858.00   74.80
   2   1   1  763.70   30.80
   2   1   2 1152.00   46.30
   2   1   3  341.00   13.80
   2   1   4   79.50    4.60
   2   1   5  101.20    4.10
   2   1   6   20.70    0.90
   2   1   7    2.40    0.20
   2   1   8  203.70   11.70
   2   1   9   42.90    1.80
   2   1  10  104.50    4.30
   2   1  11  303.00   12.30
   2   1  12  188.90    7.70
   2   1  13  106.00    4.40
   2   1  14   19.20    0.90
   2   1  15   36.60    1.60
   2   1  16   58.30    2.50
   2   1  17    2.50    0.40
   2   2 -19   27.40    1.80
   2   2 -18   55.30    2.40
   2   2 -17   18.40    0.90
   2   2 -16   26.10    1.20
   2   2 -15  110.00    4.50
   2   2 -14   39.70    1.70
   2   2 -13   49.50    2.10
   2   2 -12  110.60    4.50
   2   2 -11  250.20   10.10
   2   2 -10  236.60    9.60
   2   2  -9  685.60   39.20
   2   2  -8  338.90   13.80
   2   2  -7  618.30   25.00
   2   2  -6 1225.00   49.40
   2   2  -5   48.70    2.00
   2   2  -4  310.30   17.70
   2   2  -3  284.70   11.50
   2   2  -2  178.00    7.20
   2   2  -1  272.20   11.00
   2   2   0   25.50    1.10
   2   2   1  718.90   28.90
   2   2   2   53.60    3.10
   2   2   3  204.50   11.70
   2   2   4  338.90   13.70
   2   2   5  698.40   28.20
   2   2   6  198.80    8.10
   2   2   7   52.00    2.20
   2   2   8    2.10    0.30
   2   2   9   18.70    0.90
   2   2  10  107.50    4.40
   2   2  11   46.30    2.80
   2   2  12  346.30   14.00
   2   2  13   44.10    1.90
   2   2  14   13.20    0.70
   2   2  15   68.80    2.90
   2   2  16   18.80    1.10
   2   2  17    3.70    0.60
   2   3 -18   35.20    1.50
   2   3 -17   63.40    2.70
   2   3 -16   56.20    2.40
   2   3 -15   33.30    1.50
   2   3 -14   60.00    2.50
   2   3 -13  132.40    5.40
   2   3 -12   62.90    2.60
   2   3 -11  182.90    7.50
   2   3 -10  163.50    6.70
   2   3  -9  169.00    9.80
   2   3  -8  190.90    7.80
   2   3  -7  493.50   19.90
   2   3  -6  398.80   16.10
   2   3  -5  130.70    5.30
   2   3  -4   99.00    4.00
   2   3  -3   10.30    0.70
   2   3  -2  152.40    8.80
   2   3  -1   94.30    5.40
   2   3   1  211.60   12.10
   2   3   2  194.50    7.90
   2   3   3   12.10    0.60
   2   3   4  698.90   28.10
   2   3   5  155.50    6.30
   2   3   6  272.70   11.00
   2   3   7    1.80    0.20
   2   3   8  134.10    5.50
   2   3   9   26.40    1.20
   2   3  10  152.60    6.20
   2   3  11  310.90   12.60
   2   3  12   76.00    3.20
   2   3  13    9.50    0.60
   2   3  14   53.70    2.30
   2   3  15   80.50    3.40
   2   3  16   30.80    1.40
   2   4 -18   13.30    0.70
   2   4 -17   12.70    0.80
   2   4 -16    4.60    0.40
   2   4 -15  148.80    8.60
   2   4 -14   43.80    1.90
   2   4 -13   50.10    2.10
   2   4 -12  268.20   15.40
   2   4 -11   73.00    3.00
   2   4 -10   45.60    1.90
   2   4  -9  314.20   12.70
   2   4  -7  121.10    5.00
   2   4  -6  203.60    8.30
   2   4  -5   82.10    3.40
   2   4  -4  283.70   11.50
   2   4  -3  141.20    5.70
   2   4  -2  125.20    5.10
   2   4  -1  414.90   16.70
   2   4   0  344.40   13.90
   2   4   1  530.60   21.40
   2   4   2  242.70    9.80
   2   4   3  115.70    4.70
   2   4   4  393.30   15.90
   2   4   5  206.80    8.40
   2   4   6  142.00    5.80
   2   4   7   78.10    3.20
   2   4   8   35.50    1.50
   2   4   9   94.00    3.90
   2   4  10   64.80    2.70
   2   4  11  128.10    5.20
   2   4  12   17.40    0.90
   2   4  13   19.90    1.00
   2   4  14   10.60    0.60
   2   4  15   19.40    1.00
   2   4  16   16.80    0.90
   2   5 -18   85.80    3.60
   2   5 -16   31.80    1.40
   2   5 -15   25.20    1.40
   2   5 -14    7.40    0.60
   2   5 -13   16.10    0.80
   2   5 -12    0.60    0.30
   2   5 -11  399.50   16.10
   2   5 -10  117.90    4.80
   2   5  -9  471.10   19.10
   2   5  -8  240.40    9.80
   2   5  -7  145.30    8.40
   2   5  -6  108.20    4.40
   2   5  -5   56.80    2.40
   2   5  -4  116.10    4.70
   2   5  -3   53.80    2.20
   2   5  -2   18.70    0.80
   2   5  -1   36.10    1.50
   2   5   0  333.40   13.50
   2   5   1  122.00    5.00
   2   5   2  298.50   12.10
   2   5   3  299.90   12.10
   2   5   4  209.70   17.00
   2   5   5  224.30    9.10
   2   5   6  310.00   12.50
   2   5   7  112.10    4.60
   2   5   8   14.50    0.70
   2   5   9  112.30    4.60
   2   5  10  202.60    8.20
   2   5  11   79.40    3.30
   2   5  12   25.80    1.20
   2   5  13   59.60    2.50
   2   5  15   26.20    1.20
   2   6 -18  198.70    8.10
   2   6 -17    6.30    0.50
   2   6 -16   39.50    1.70
   2   6 -15   24.70    1.20
   2   6 -14   29.10    1.30
   2   6 -13    0.90    0.30
   2   6 -12  304.10   12.40
   2   6 -11  107.10    6.30
   2   6 -10  311.20   12.60
   2   6  -9  297.50   12.10
   2   6  -8  156.50    6.40
   2   6  -7  391.20   15.80
   2   6  -6    5.50    0.40
   2   6  -5   43.30    3.70
   2   6  -4  207.10   11.90
   2   6  -3   44.40    1.90
   2   6  -2   20.70    0.90
   2   6  -1   60.30    2.50
   2   6   0   52.70    2.20
   2   6   1   52.40    3.10
   2   6   2   27.50    1.70
   2   6   3  269.10   10.90
   2   6   4  591.10   23.80
   2   6   5  222.50    9.00
   2   6   6   41.80    1.80
   2   6   7   16.70    0.80
   2   6   8    4.60    0.30
   2   6   9   12.80    0.60
   2   6  10  110.40    4.50
   2   6  11   28.50    1.30
   2   6  12  177.50    7.20
   2   6  13   52.30    2.20
   2   6  14   57.30    2.40
   2   7 -17   85.70    3.60
   2   7 -16    7.00    0.90
   2   7 -15   24.80    1.30
   2   7 -14    1.00    0.30
   2   7 -13    5.40    0.40
   2   7 -12   58.90    2.50
   2   7 -11   13.30    0.70
   2   7 -10  204.60   11.80
   2   7  -9  193.70    7.90
   2   7  -8  331.50   13.40
   2   7  -7  260.00   10.60
   2   7  -6   22.70    1.00
   2   7  -5  209.60    8.50
   2   7  -4   98.70    4.10
   2   7  -3   76.60    3.20
   2   7  -2   39.70    1.70
   2   7  -1   91.30    3.80
   2   7   0  410.70   16.60
   2   7   1  183.40    7.50
   2   7   2  166.70    6.80
   2   7   3   60.90    2.50
   2   7   4   67.80    2.80
   2   7   5  219.40    8.90
   2   7   6  173.40   14.10
   2   7   7   13.20    0.70
   2   7   8   42.80    1.80
   2   7   9   22.70    1.00
   2   7  10   46.10    2.00
   2   7  11    3.90    0.40
   2   7  12   26.70    1.20
   2   7  13   61.70    2.60
   2   8 -17  165.90    6.80
   2   8 -16  183.20    7.50
   2   8 -15   14.00    0.80
   2   8 -14   40.00    1.80
   2   8 -13   54.50    2.30
   2   8 -12   28.10    1.30
   2   8 -11  185.60    7.60
   2   8 -10   25.00    1.10
   2   8  -9   92.20    3.80
   2   8  -8   70.60    4.10
   2   8  -7   82.80    3.50
   2   8  -6   20.50    1.00
   2   8  -5  266.30   10.80
   2   8  -4   30.70    1.40
   2   8  -3   75.30    3.10
   2   8  -2   78.60    3.30
   2   8  -1  220.70    9.00
   2   8   0   75.50    3.10
   2   8   1  261.50   10.60
   2   8   2   34.10    1.50
   2   8   3  352.20   14.20
   2   8   4   46.70    2.80
   2   8   5    0.50    0.20
   2   8   6   22.00    1.00
   2   8   7   14.50    0.70
   2   8   8   47.20    2.00
   2   8   9    1.30    0.30
   2   8  10    5.10    0.40
   2   8  11    0.70    0.70
   2   8  12    7.30    0.50
   2   9 -16    7.50    0.60
   2   9 -15   33.40    1.50
   2   9 -14   34.20    1.50
   2   9 -13   40.20    1.80
   2   9 -12   42.60    1.90
   2   9 -11   33.60    1.50
   2   9 -10    2.60    0.30
   2   9  -9   68.60    2.90
   2   9  -8   51.10    2.20
   2   9  -7  200.40    8.20
   2   9  -6  175.60   10.10
   2   9  -5   27.80    2.50
   2   9  -4   21.00    1.40
   2   9  -3   49.80    2.10
   2   9  -2  201.20    8.20
   2   9  -1  199.80    8.10
   2   9   0  119.00    6.90
   2   9   1  194.20   11.20
   2   9   2   27.80    1.20
   2   9   3   48.10    2.10
   2   9   4   17.50    0.80
   2   9   5   98.90    4.10
   2   9   6    7.60    0.50
   2   9   7    2.70    0.30
   2   9   8   20.90    1.00
   2   9   9    1.90    0.30
   2   9  10   31.00    1.40
   2   9  11   35.80    1.60
   2  10 -15   36.20    1.60
   2  10 -14   61.80    2.60
   2  10 -13   26.20    1.20
   2  10 -12   20.40    1.10
   2  10 -11    5.60    0.50
   2  10 -10    7.70    0.60
   2  10  -9   41.00    1.80
   2  10  -8   36.60    1.60
   2  10  -7   73.80    3.10
   2  10  -6   88.50    3.70
   2  10  -5  156.70    6.40
   2  10  -4   10.80    0.60
   2  10  -3   82.20    3.40
   2  10  -2   38.00    1.70
   2  10  -1   86.20    3.60
   2  10   0   32.00    1.40
   2  10   1   78.00    3.30
   2  10   2   33.40    1.50
   2  10   3    4.90    0.40
   2  10   4   35.20    1.50
   2  10   5   90.00    3.70
   2  10   6   37.90    1.70
   2  10   7   69.50    2.90
   2  10   8   17.70    1.00
   2  10   9    9.40    0.60
   2  10  10   23.00    1.10
   2  11 -14   19.90    1.00
   2  11 -13    7.10    0.50
   2  11 -11   43.90    1.90
   2  11 -10    9.40    0.60
   2  11  -9  101.60    4.20
   2  11  -8   16.10    0.90
   2  11  -6  370.40   15.00
   2  11  -5  200.80    8.20
   2  11  -4   94.90    3.90
   2  11  -3    0.90    0.30
   2  11  -2   77.80    3.30
   2  11  -1  148.20    6.10
   2  11   0   34.60    1.50
   2  11   2    0.30    0.20
   2  11   3   10.40    0.60
   2  11   4   10.80    0.60
   2  11   5   25.90    1.20
   2  11   6   91.90    3.80
   2  11   7   82.50    3.50
   2  11   8    2.00    0.40
   2  12 -12   18.30    0.90
   2  12 -11   14.70    0.80
   2  12 -10  126.30    6.00
   2  12  -9   69.20    2.90
   2  12  -8   18.80    0.90
   2  12  -7   23.70    1.10
   2  12  -6  139.50    5.70
   2  12  -5   13.30    0.70
   2  12  -4    8.10    0.50
   2  12  -3    1.60    0.30
   2  12  -2   11.80    0.60
   2  12  -1   22.30    1.00
   2  12   0   13.30    0.70
   2  12   1   20.40    1.00
   2  12   2   25.20    1.20
   2  12   3  116.00    4.80
   2  12   4   25.10    1.20
   2  12   5   35.70    1.60
   2  12   6   66.00    2.80
   2  13 -10   32.40    1.50
   2  13  -9    4.60    0.40
   2  13  -8  121.30    5.00
   2  13  -7   33.40    1.50
   2  13  -6   25.50    2.40
   2  13  -4    0.50    0.30
   2  13  -3   18.10    0.90
   2  13  -2    8.40    0.60
   2  13   0    0.90    0.30
   2  13   1   21.50    1.00
   2  13   2   33.30    1.50
   2  13   3   26.70    1.20
   2  13   4   37.60    1.70
   2  14  -6    3.00    0.40
   2  14  -5   10.20    0.60
   2  14  -4    3.80    0.40
   2  14  -3   38.20    1.70
   2  14  -2   20.30    1.00
   2  14  -1   39.30    1.70
   3 -15  -2   14.20    0.70
   3 -15  -1  113.60    4.70
   3 -15   0   79.60    3.30
   3 -15   1   24.10    1.10
   3 -15   2   29.20    1.30
   3 -15   3  174.20    7.10
   3 -15   4   12.40    0.70
   3 -15   5    5.80    0.50
   3 -15   6   56.00    2.40
   3 -15   7   31.70    2.10
   3 -14  -6   11.20    0.60
   3 -14  -5    0.70    0.30
   3 -14  -4   13.60    0.70
   3 -14  -2    3.90    0.40
   3 -14  -1   15.60    0.80
   3 -14   0   40.20    1.80
   3 -14   1  216.90    8.90
   3 -14   2   23.20    1.10
   3 -14   3   96.60    4.00
   3 -14   4   37.60    1.70
   3 -14   5    6.50    0.50
   3 -14   6   12.40    0.70
   3 -14   7   97.20    4.00
   3 -14   9   42.00    1.80
   3 -14  10   45.90    2.90
   3 -13  -8   50.70    2.20
   3 -13  -7  102.70    4.30
   3 -13  -5   27.50    1.30
   3 -13  -4   24.30    1.10
   3 -13  -3    2.20    0.30
   3 -13  -2    4.30    0.40
   3 -13  -1   17.50    0.90
   3 -13   1   96.60    5.70
   3 -13   2  212.00    8.70
   3 -13   3  173.10    8.20
   3 -13   4   78.10    6.60
   3 -13   5   76.70    4.60
   3 -13   6   34.40    1.50
   3 -13   7   17.40    0.90
   3 -13   8    5.30    0.40
   3 -13   9   14.90    0.80
   3 -13  10   38.20    1.70
   3 -13  11   76.80    3.20
   3 -13  12  148.20    8.70
   3 -12 -10   17.30    0.90
   3 -12  -9    2.20    0.30
   3 -12  -7   11.00    0.60
   3 -12  -6   64.60    2.70
   3 -12  -5   54.00    2.30
   3 -12  -4   13.00    1.00
   3 -12  -3   17.60    0.90
   3 -12  -2   37.80    1.70
   3 -12  -1   40.40    1.80
   3 -12   0    3.40    0.30
   3 -12   1   52.30    2.20
   3 -12   2   50.30    2.20
   3 -12   3   32.40    1.40
   3 -12   4   62.50    2.60
   3 -12   5   11.10    0.60
   3 -12   6   47.00    2.00
   3 -12   7   47.90    2.10
   3 -12   8   34.00    2.10
   3 -12   9  186.50    7.60
   3 -12  10   37.00    1.60
   3 -12  11  159.00    6.50
   3 -12  13   15.20    0.90
   3 -11 -11  136.70    5.60
   3 -11 -10   66.30    2.80
   3 -11  -9   20.60    1.00
   3 -11  -8   66.10    2.80
   3 -11  -7    5.20    0.40
   3 -11  -6   39.50    1.70
   3 -11  -5   52.80    2.30
   3 -11  -4   73.20    3.10
   3 -11  -3   35.70    1.60
   3 -11  -2   31.00    1.40
   3 -11  -1  107.50    4.40
   3 -11   0   67.10    5.70
   3 -11   1   48.60    4.20
   3 -11   2   40.00    2.50
   3 -11   4    5.10    0.60
   3 -11   5   54.30    2.30
   3 -11   6   20.90    1.00
   3 -11   7   10.60    0.60
   3 -11   8   77.70    3.20
   3 -11   9   10.50    0.60
   3 -11  10   81.00    4.70
   3 -11  11   25.20    1.20
   3 -11  12   41.70    1.80
   3 -11  13   66.30    2.80
   3 -11  14   20.70    1.20
   3 -10 -12    3.50    0.40
   3 -10 -11   73.80    4.50
   3 -10 -10   99.20    4.10
   3 -10  -9   51.80    2.20
   3 -10  -8   54.60    2.30
   3 -10  -7   24.20    1.10
   3 -10  -6   95.50    4.00
   3 -10  -5   19.90    0.90
   3 -10  -4   50.80    4.30
   3 -10  -3   76.10    3.20
   3 -10  -2  393.40   15.90
   3 -10  -1  305.50   12.40
   3 -10   0   14.40    0.70
   3 -10   1   20.30    0.90
   3 -10   2  101.70    4.20
   3 -10   3   41.50    1.80
   3 -10   4   63.50    2.70
   3 -10   5  194.20    7.90
   3 -10   6   99.30    4.10
   3 -10   7   60.50    5.10
   3 -10   8    4.30    0.40
   3 -10   9   23.10    1.10
   3 -10  10    6.00    0.40
   3 -10  11   98.20    4.10
   3 -10  12   57.00    2.40
   3 -10  13   44.20    1.90
   3 -10  14   38.10    1.70
   3 -10  15   26.70    1.50
   3  -9 -13   13.40    0.70
   3  -9 -12   13.90    0.70
   3  -9 -11  159.30    6.50
   3  -9 -10   70.50    3.40
   3  -9  -9  130.20    5.30
   3  -9  -8  369.80   15.00
   3  -9  -7   56.90    2.40
   3  -9  -6   17.10    1.80
   3  -9  -5  107.20    4.40
   3  -9  -4   47.60    2.00
   3  -9  -3  101.40    4.20
   3  -9  -2  206.50    8.40
   3  -9  -1   90.30    3.70
   3  -9   0   67.50    2.80
   3  -9   1  162.80    6.60
   3  -9   2   60.90    2.50
   3  -9   3   88.40    3.70
   3  -9   4   24.60    1.10
   3  -9   5   87.80    3.60
   3  -9   6  120.70    4.90
   3  -9   7   88.20    3.70
   3  -9   8    5.60    0.40
   3  -9   9   51.50    3.20
   3  -9  10   54.80    2.30
   3  -9  11  129.20    5.30
   3  -9  12   60.00    2.60
   3  -9  13  108.30    4.50
   3  -9  14   83.40    3.50
   3  -9  16   17.40    1.80
   3  -8 -14   57.10    2.40
   3  -8 -13   38.20    1.70
   3  -8 -12  150.80    6.20
   3  -8 -10  224.20    9.10
   3  -8  -9  102.90    4.20
   3  -8  -8  143.60    5.90
   3  -8  -7  161.90    6.60
   3  -8  -6    9.90    0.50
   3  -8  -5  162.60    6.60
   3  -8  -4    8.20    0.50
   3  -8  -3    3.30    0.30
   3  -8  -2   29.10    1.80
   3  -8  -1  182.70   10.50
   3  -8   0  576.60   23.20
   3  -8   1   10.00    0.50
   3  -8   2  172.50    7.00
   3  -8   3   28.00    1.20
   3  -8   4    9.70    0.70
   3  -8   5  145.40    6.80
   3  -8   6  138.90    5.70
   3  -8   7   27.80    1.20
   3  -8   8   55.80    2.30
   3  -8   9    5.30    0.40
   3  -8  11    0.10    0.30
   3  -8  12   44.00    1.90
   3  -8  13  149.70    6.20
   3  -8  14   13.40    0.90
   3  -8  15    6.70    0.60
   3  -8  16   15.40    0.80
   3  -7 -15   58.30    2.50
   3  -7 -14    5.70    0.50
   3  -7 -13   16.40    0.80
   3  -7 -11    3.80    0.40
   3  -7 -10   78.90    3.30
   3  -7  -9  253.60   14.50
   3  -7  -8   53.60    2.20
   3  -7  -7  155.70    6.40
   3  -7  -6   93.80    3.90
   3  -7  -5   53.00    2.20
   3  -7  -4  258.60   14.80
   3  -7  -3   39.10    1.70
   3  -7  -2  165.50    6.70
   3  -7  -1    4.60    0.30
   3  -7   0  282.30   11.40
   3  -7   1  194.00    7.90
   3  -7   2   28.20    1.20
   3  -7   3  148.40    6.00
   3  -7   4    6.00    0.40
   3  -7   5   47.30    2.00
   3  -7   6    1.60    0.30
   3  -7   7   90.90    3.70
   3  -7   8   62.80    2.60
   3  -7   9   21.80    1.00
   3  -7  10  428.00   17.30
   3  -7  11  118.40    7.00
   3  -7  12   30.80    1.40
   3  -7  13   69.10    3.40
   3  -7  14   12.10    0.70
   3  -7  15   38.40    1.70
   3  -7  17   38.70    2.40
   3  -6 -16   55.50    2.40
   3  -6 -14   59.30    2.50
   3  -6 -13   37.50    1.60
   3  -6 -12   24.80    1.10
   3  -6 -11   11.60    0.60
   3  -6 -10  114.60    6.60
   3  -6  -9  347.50   14.10
   3  -6  -8  239.00    9.70
   3  -6  -7   52.40    2.20
   3  -6  -6   87.50    5.10
   3  -6  -5   21.30    0.90
   3  -6  -4  391.40   15.80
   3  -6  -3  126.10    5.10
   3  -6  -2  380.30   15.40
   3  -6  -1  525.20   21.20
   3  -6   0   35.90    1.50
   3  -6   1 1404.00   56.60
   3  -6   2  126.20    5.10
   3  -6   3  213.00    8.60
   3  -6   4  284.90   11.50
   3  -6   5   37.20    1.60
   3  -6   6    3.60    0.30
   3  -6   7  216.20   10.10
   3  -6   8   84.90    3.50
   3  -6   9  188.60    7.70
   3  -6  10  114.30    4.70
   3  -6  11   33.00    1.50
   3  -6  12   37.90    1.60
   3  -6  13   27.80    1.20
   3  -6  14   23.20    1.10
   3  -6  15   19.40    0.90
   3  -6  16   46.50    2.00
   3  -6  17   25.70    1.80
   3  -5 -16    1.40    0.40
   3  -5 -15   28.00    1.50
   3  -5 -14   16.30    1.00
   3  -5 -13    5.20    0.40
   3  -5 -12   63.20    2.70
   3  -5 -11  131.50    5.40
   3  -5 -10  355.00   14.40
   3  -5  -9   21.50    1.00
   3  -5  -8  111.00    4.50
   3  -5  -7  290.10   23.50
   3  -5  -6  165.10    6.70
   3  -5  -5   33.00    1.40
   3  -5  -4  104.10    4.20
   3  -5  -3   27.60    1.20
   3  -5  -2   42.40    2.50
   3  -5  -1  141.40    8.10
   3  -5   0  312.20   17.80
   3  -5   1   85.90    4.90
   3  -5   2   88.80    5.10
   3  -5   3   16.30    1.00
   3  -5   4  199.70    8.10
   3  -5   5   29.40    1.30
   3  -5   6   29.70    1.30
   3  -5   7  110.80    4.50
   3  -5   8  230.00   13.20
   3  -5   9   17.70    0.80
   3  -5  10   55.00    2.30
   3  -5  11   49.80    2.10
   3  -5  12  119.00    4.90
   3  -5  13   33.10    1.40
   3  -5  14   13.00    0.70
   3  -5  15   45.20    2.00
   3  -5  16   80.80    3.40
   3  -5  17   24.00    1.10
   3  -4 -17   21.60    1.00
   3  -4 -16   39.60    2.50
   3  -4 -15    8.50    0.60
   3  -4 -14    4.20    0.90
   3  -4 -13   65.10    2.70
   3  -4 -12  171.10    7.00
   3  -4 -11  142.00    5.80
   3  -4 -10  254.80   10.30
   3  -4  -9  385.80   15.60
   3  -4  -8   53.30    3.10
   3  -4  -7   14.50    0.70
   3  -4  -6  561.90   22.60
   3  -4  -5    1.20    0.20
   3  -4  -4  128.70    5.20
   3  -4  -3  114.60    6.60
   3  -4  -2  109.10    4.40
   3  -4  -1   37.90    1.60
   3  -4   0   37.10    1.50
   3  -4   1  191.70    7.70
   3  -4   2  328.70   13.30
   3  -4   3  514.30   20.80
   3  -4   4  205.20   11.80
   3  -4   5  254.10   10.30
   3  -4   6  348.00   14.10
   3  -4   7  235.60    9.60
   3  -4   8  360.10   14.60
   3  -4   9  132.80    5.40
   3  -4  10  248.20   10.10
   3  -4  11   28.60    1.30
   3  -4  13  157.20    6.40
   3  -4  14   27.00    1.20
   3  -4  15  106.60    4.40
   3  -4  16   23.80    1.10
   3  -4  17    3.80    0.40
   3  -3 -17  108.70    4.50
   3  -3 -16   35.80    1.60
   3  -3 -15   73.20    3.10
   3  -3 -14    2.20    0.40
   3  -3 -13   37.20    1.60
   3  -3 -12   72.20    4.20
   3  -3 -11  309.80   12.60
   3  -3 -10  149.80    6.10
   3  -3  -9  101.20    4.20
   3  -3  -8   95.20    3.90
   3  -3  -7   46.70    1.90
   3  -3  -6  632.40   25.50
   3  -3  -5   49.30    2.00
   3  -3  -4   18.40    1.10
   3  -3  -3  101.10    4.10
   3  -3  -2  628.30   25.30
   3  -3  -1  113.00    4.60
   3  -3   0  187.50    7.60
   3  -3   1  633.50   25.60
   3  -3   2  257.70   10.40
   3  -3   3 1243.00   50.10
   3  -3   4  312.30   12.60
   3  -3   5  323.60   18.50
   3  -3   6  145.80    5.90
   3  -3   7  110.70    4.50
   3  -3   8  145.80    5.90
   3  -3   9   29.70    1.80
   3  -3  10   95.30    3.90
   3  -3  11  261.20   10.60
   3  -3  13  159.80    6.50
   3  -3  14  121.80    5.00
   3  -3  15  106.70    4.40
   3  -3  16   68.90    2.90
   3  -3  17    4.00    0.40
   3  -2 -18  143.10    5.90
   3  -2 -17   68.00    2.90
   3  -2 -16   25.20    1.20
   3  -2 -15    3.40    0.50
   3  -2 -14   12.00    0.60
   3  -2 -13  403.50   16.30
   3  -2 -12   90.70    3.80
   3  -2 -11   41.30    1.80
   3  -2 -10   47.50    2.00
   3  -2  -8   38.80    1.60
   3  -2  -7  697.50   28.10
   3  -2  -6   91.90    3.80
   3  -2  -5  139.70    8.00
   3  -2  -4  118.50    4.80
   3  -2  -3  201.60    9.40
   3  -2  -2  342.20   13.80
   3  -2   2  298.30   12.00
   3  -2   3   79.60    3.20
   3  -2   4   80.90    3.30
   3  -2   5   49.50    2.90
   3  -2   6  124.30    5.00
   3  -2   7  360.30   14.50
   3  -2   8   42.00    1.80
   3  -2   9  213.30   12.30
   3  -2  10   97.90    4.00
   3  -2  11  150.20    6.10
   3  -2  13    8.20    0.50
   3  -2  14    7.90    0.60
   3  -2  15   16.60    0.80
   3  -2  16    1.40    0.40
   3  -2  17    9.70    0.60
   3  -1 -18   47.30    2.00
   3  -1 -17  202.30    8.30
   3  -1 -16   33.80    1.50
   3  -1 -15    1.30    0.50
   3  -1 -14    4.00    0.40
   3  -1 -13   49.60    2.10
   3  -1 -12  419.20   17.00
   3  -1 -11  139.30    5.70
   3  -1 -10  424.40   17.20
   3  -1  -9   53.10    3.10
   3  -1  -8  464.60   18.80
   3  -1  -7  328.90   13.30
   3  -1  -6  283.00   11.50
   3  -1  -5  196.00   11.20
   3  -1  -4   85.30    3.50
   3  -1  -3  184.60    7.40
   3  -1   2  570.60   23.00
   3  -1   3  709.00   28.50
   3  -1   4  223.20    9.00
   3  -1   5  110.80    6.40
   3  -1   6   66.20    2.70
   3  -1   7  148.20    6.00
   3  -1   8   54.90    2.30
   3  -1   9   99.20    4.10
   3  -1  10   54.10    2.30
   3  -1  11  228.10    9.30
   3  -1  12   44.10    2.70
   3  -1  13   23.00    1.10
   3  -1  14    4.30    0.40
   3  -1  15   16.00    0.80
   3  -1  16   29.00    1.30
   3  -1  17   34.80    1.80
   3   0 -18   50.60    2.20
   3   0 -17  301.20   12.20
   3   0 -16  108.60    4.50
   3   0 -15   10.80    0.60
   3   0 -14   36.30    1.60
   3   0 -13    9.20    0.50
   3   0 -12  127.60    5.20
   3   0 -11   56.40    2.30
   3   0 -10  295.00   12.00
   3   0  -9  904.00   36.70
   3   0  -8  545.70   22.00
   3   0  -7  547.30   22.10
   3   0  -6   21.50    0.90
   3   0  -5   31.70    1.80
   3   0  -4   11.30    0.50
   3   0  -3  292.10   11.80
   3   0  -2  322.00   13.00
   3   0   1   65.70    2.70
   3   0   2  594.30   24.10
   3   0   3    4.70    0.30
   3   0   4  138.10    7.90
   3   0   5   94.40    3.90
   3   0   6  403.60   16.30
   3   0   7   67.70    2.80
   3   0   8   29.80    1.80
   3   0   9   49.30    2.10
   3   0  10  393.60   15.90
   3   0  11   63.70    2.70
   3   0  12    6.10    0.40
   3   0  13   27.20    1.20
   3   0  15   53.20    2.30
   3   0  17    8.20    1.20
   3   1 -18   22.90    1.10
   3   1 -17   32.70    1.50
   3   1 -16   17.10    0.80
   3   1 -15  200.80    8.20
   3   1 -14   33.70    1.50
   3   1 -13   44.90    1.90
   3   1 -12   31.60    1.40
   3   1 -11    1.50    0.30
   3   1 -10  201.00    8.20
   3   1  -9  457.00   26.00
   3   1  -8  182.60    7.40
   3   1  -7  922.50   37.30
   3   1  -6  179.50    7.30
   3   1  -5  110.60    6.40
   3   1  -4  422.00   17.00
   3   1  -3  348.60   14.10
   3   1  -2  784.40   31.70
   3   1  -1  238.10    9.60
   3   1   0  251.90   10.20
   3   1   1   45.40    1.80
   3   1   2   41.80    1.70
   3   1   3  292.70   16.70
   3   1   4   79.40    3.20
   3   1   5  601.30   24.30
   3   1   6  106.50    4.40
   3   1   7  143.70    5.90
   3   1   8  188.20    8.80
   3   1   9   13.30    0.70
   3   1  10  385.00   15.60
   3   1  11   32.00    2.90
   3   1  12   99.20    4.10
   3   1  13  104.70    4.30
   3   1  14  101.00    4.20
   3   1  15   82.90    3.50
   3   1  16   41.70    1.80
   3   2 -18    9.30    0.60
   3   2 -17   52.20    2.20
   3   2 -16   84.70    3.50
   3   2 -15   42.10    1.80
   3   2 -14   45.90    2.00
   3   2 -13  109.20    4.50
   3   2 -12   91.20    3.80
   3   2 -11  115.20    4.70
   3   2 -10   79.70    3.30
   3   2  -9  415.60   33.60
   3   2  -8 1271.00   51.30
   3   2  -7  365.80   14.80
   3   2  -6  153.30    7.20
   3   2  -5   51.30    2.10
   3   2  -3  471.30   19.00
   3   2  -2  196.10    7.90
   3   2  -1  709.70   28.60
   3   2   0  141.00    5.70
   3   2   1  266.70   10.80
   3   2   2   90.80    5.20
   3   2   3   25.00    1.10
   3   2   4  253.80   10.30
   3   2   5  613.20   24.70
   3   2   6   46.70    2.00
   3   2   8   67.40    2.80
   3   2   9   53.10    2.20
   3   2  10  220.80    9.00
   3   2  11   48.70    2.10
   3   2  12   82.50    3.40
   3   2  13   62.00    3.80
   3   2  14   11.50    0.70
   3   2  15    2.40    0.40
   3   2  16   22.20    1.10
   3   3 -18   12.80    0.70
   3   3 -17   19.40    0.90
   3   3 -16   41.70    1.80
   3   3 -15   33.00    2.80
   3   3 -14   23.50    1.10
   3   3 -13   17.70    1.00
   3   3 -12    5.60    0.50
   3   3 -11  186.40    7.60
   3   3 -10  148.00    6.00
   3   3  -9  116.20    4.80
   3   3  -8  122.00    5.00
   3   3  -7  524.20   21.20
   3   3  -6  348.00   14.10
   3   3  -5  142.00    5.80
   3   3  -4  227.70    9.20
   3   3  -3   43.70    1.80
   3   3  -2  120.60    6.90
   3   3  -1   11.10    0.70
   3   3   0  427.20   24.30
   3   3   1  197.30    8.00
   3   3   2   97.00    4.00
   3   3   3  228.50    9.20
   3   3   4  391.70   15.80
   3   3   5  162.00    6.60
   3   3   7   47.10    2.00
   3   3   8   30.90    1.30
   3   3   9   61.40    2.60
   3   3  10   52.40    3.10
   3   3  11   12.60    0.70
   3   3  12    7.50    0.50
   3   3  13   30.50    1.40
   3   3  14   27.30    1.30
   3   3  15   30.40    1.40
   3   4 -18   55.80    2.40
   3   4 -16  109.50    4.50
   3   4 -15  241.40    9.80
   3   4 -14   87.60    3.60
   3   4 -13   38.20    1.70
   3   4 -12  113.10    6.60
   3   4 -11   65.60    2.80
   3   4 -10  178.40    7.30
   3   4  -9  500.70   20.20
   3   4  -8  454.70   26.00
   3   4  -7  385.10   15.60
   3   4  -6   17.70    0.80
   3   4  -5  210.10    8.50
   3   4  -4   20.40    0.90
   3   4  -3  187.10    7.60
   3   4  -2   16.00    0.70
   3   4  -1   15.20    0.70
   3   4   0  668.70   26.90
   3   4   1  373.20   15.10
   3   4   2  276.30   11.20
   3   4   3  191.60    7.80
   3   4   4  504.90   20.40
   3   4   5  317.30   18.10
   3   4   6   56.60    2.40
   3   4   7   60.40    2.50
   3   4   8   74.30    3.10
   3   4  10   15.20    0.80
   3   4  11    6.50    0.50
   3   4  12   30.60    1.40
   3   4  13    3.80    0.40
   3   4  15   55.70    2.80
   3   5 -18   43.40    2.20
   3   5 -17   38.50    1.70
   3   5 -16   56.50    2.40
   3   5 -15   57.30    2.50
   3   5 -14  240.00    9.80
   3   5 -13   46.80    2.00
   3   5 -12   64.30    2.70
   3   5 -11   21.10    1.40
   3   5 -10  122.00    5.00
   3   5  -9 1099.00   44.30
   3   5  -8  169.50    6.90
   3   5  -7   56.20    2.30
   3   5  -6   31.10    1.90
   3   5  -5  321.10   13.00
   3   5  -4   61.20    2.50
   3   5  -3   42.70    1.80
   3   5  -2   22.50    1.00
   3   5  -1  177.60    7.20
   3   5   0   12.80    0.60
   3   5   1  202.40    8.20
   3   5   2  299.10   12.10
   3   5   3  506.40   28.90
   3   5   4   95.20    3.90
   3   5   5  226.30    9.20
   3   5   6   56.00    2.30
   3   5   7   68.90    2.90
   3   5   8    8.00    0.60
   3   5   9   34.70    1.50
   3   5  10   10.70    0.60
   3   5  11   33.40    3.00
   3   5  12   75.00    3.10
   3   5  13   15.50    0.80
   3   5  14   35.70    1.60
   3   6 -17   24.80    1.20
   3   6 -16   11.10    0.80
   3   6 -15   23.30    1.30
   3   6 -14   23.50    1.10
   3   6 -13   38.20    1.70
   3   6 -12  109.20    4.50
   3   6 -11   39.70    1.70
   3   6 -10  114.40    6.60
   3   6  -9   93.70    3.90
   3   6  -8   68.90    2.90
   3   6  -7    6.80    0.40
   3   6  -6  142.30    5.80
   3   6  -5  189.80    7.70
   3   6  -4   67.60    4.00
   3   6  -3   85.40    5.00
   3   6  -1  123.60   10.10
   3   6   0  116.00    6.70
   3   6   1  194.00    7.90
   3   6   2  121.10    5.00
   3   6   3  104.60    4.30
   3   6   4   21.40    1.00
   3   6   5    9.30    0.50
   3   6   6   12.00    0.60
   3   6   7  126.80    5.20
   3   6   8    1.10    0.30
   3   6   9    3.00    0.30
   3   6  11   12.40    0.70
   3   6  12   29.20    1.30
   3   6  13   65.10    2.80
   3   7 -17  129.00    5.30
   3   7 -16   29.10    1.30
   3   7 -15  131.20    5.40
   3   7 -14   69.80    3.00
   3   7 -13   15.70    1.30
   3   7 -12   45.00    1.90
   3   7 -11   59.80    2.50
   3   7 -10  120.80    5.00
   3   7  -9  102.20    8.50
   3   7  -8   87.80    3.60
   3   7  -7  103.10    4.20
   3   7  -6  196.40    8.00
   3   7  -5  167.90    6.90
   3   7  -4  178.60    7.30
   3   7  -3  344.80   14.00
   3   7  -2  220.20    8.90
   3   7  -1  114.90    4.70
   3   7   0  307.40   12.40
   3   7   1  175.60    7.20
   3   7   2  310.30   12.60
   3   7   3   75.80    3.20
   3   7   4  178.50    7.30
   3   7   5   85.20    5.00
   3   7   6   23.90    1.10
   3   7   7   75.50    3.10
   3   7   8   41.70    1.80
   3   7   9    9.80    0.60
   3   7  10   61.30    2.60
   3   7  11   25.30    1.40
   3   7  12   69.30    2.90
   3   8 -16  149.30    6.20
   3   8 -15   68.70    2.90
   3   8 -14   76.10    3.20
   3   8 -13   26.20    1.20
   3   8 -12   21.60    1.50
   3   8 -11   12.60    0.80
   3   8 -10   16.70    0.80
   3   8  -9   50.20    2.10
   3   8  -8   46.90    2.00
   3   8  -7  174.80   10.10
   3   8  -6  103.40    4.30
   3   8  -5   27.50    1.20
   3   8  -4   54.30    2.30
   3   8  -3  207.80    8.50
   3   8  -2   21.60    1.00
   3   8  -1  131.70    5.40
   3   8   0   17.20    0.80
   3   8   1   43.90    1.90
   3   8   2  344.90   28.00
   3   8   3  172.40    7.00
   3   8   4   27.50    1.20
   3   8   5    1.30    0.30
   3   8   6  112.20    4.60
   3   8   7   90.80    7.60
   3   8   8   41.00    1.80
   3   8   9   92.80    3.90
   3   8  10   11.40    1.30
   3   8  11   23.40    1.10
   3   9 -15   10.00    0.60
   3   9 -14   15.10    0.80
   3   9 -13    3.80    0.40
   3   9 -12   78.40    3.30
   3   9 -11   57.40    2.40
   3   9 -10   34.50    1.80
   3   9  -9   89.10    3.70
   3   9  -8   91.40    3.80
   3   9  -7  515.30   20.90
   3   9  -6   40.00    1.70
   3   9  -5    3.90    0.40
   3   9  -4    6.00    0.50
   3   9  -3   10.20    0.60
   3   9  -2   22.40    1.00
   3   9  -1   33.20    1.50
   3   9   0  146.40    6.00
   3   9   1   39.20    1.70
   3   9   2    3.30    0.30
   3   9   3   92.80    3.90
   3   9   4   26.00    1.20
   3   9   5   21.60    1.50
   3   9   6   38.50    1.70
   3   9   7   27.60    1.30
   3   9   8   19.50    0.90
   3   9   9    8.60    0.50
   3   9  10   14.60    0.90
   3  10 -14    9.50    0.60
   3  10 -13   36.20    1.60
   3  10 -12    4.70    0.70
   3  10 -11    5.00    0.40
   3  10 -10  116.00    4.80
   3  10  -9   11.70    0.70
   3  10  -7  231.90    9.40
   3  10  -6  116.30    4.80
   3  10  -5    0.10    0.30
   3  10  -4  231.30    9.50
   3  10  -3   30.80    1.40
   3  10  -2   22.00    1.00
   3  10  -1   30.00    1.40
   3  10   0   12.50    0.70
   3  10   1    3.60    0.30
   3  10   2   33.40    1.70
   3  10   3   52.00    2.20
   3  10   4    5.40    0.40
   3  10   5   76.80    3.20
   3  10   6   11.40    0.60
   3  10   7   18.80    0.90
   3  10   8    4.80    0.40
   3  11 -13   58.30    3.60
   3  11 -12   24.40    1.20
   3  11 -11   38.40    1.70
   3  11 -10   13.10    0.70
   3  11  -9  172.50    7.10
   3  11  -8   10.40    0.60
   3  11  -7    9.40    0.60
   3  11  -6  170.90    7.00
   3  11  -5   29.20    1.30
   3  11  -4   84.00    3.50
   3  11  -3   80.70    3.40
   3  11  -2   23.90    1.10
   3  11  -1    8.00    0.50
   3  11   0   18.10    0.90
   3  11   1   18.20    0.90
   3  11   2   16.30    0.80
   3  11   3    2.40    0.30
   3  11   4   35.10    1.60
   3  11   5   77.80    3.30
   3  11   6   56.80    2.40
   3  12 -11    4.10    0.70
   3  12 -10   47.80    2.10
   3  12  -9   74.50    3.10
   3  12  -8   18.00    0.90
   3  12  -7   87.90    7.40
   3  12  -6    9.90    0.60
   3  12  -5    3.80    0.50
   3  12  -4   46.60    2.00
   3  12  -3   21.80    1.20
   3  12  -2   16.20    1.00
   3  12  -1    7.70    0.50
   3  12   0   69.00    2.90
   3  12   1   62.10    5.30
   3  12   2   18.00    0.90
   3  12   3   45.90    2.00
   3  12   4   71.00    3.00
   3  13  -8    1.10    0.50
   3  13  -7   14.50    0.80
   3  13  -6   32.00    1.50
   3  13  -5   21.20    1.00
   3  13  -4    2.70    0.40
   3  13  -3   11.00    0.60
   3  13  -2   16.20    0.80
   3  13  -1    2.20    0.30
   3  13   0   49.40    2.10
   4 -14  -2   73.40    3.10
   4 -14  -1   36.70    1.60
   4 -14   0    4.40    0.40
   4 -14   1   12.20    0.70
   4 -14   2   82.60    3.50
   4 -14   3   26.10    1.20
   4 -14   4   10.70    0.60
   4 -14   5   16.50    0.90
   4 -14   6   24.40    1.10
   4 -13  -5   16.80    0.80
   4 -13  -4    1.90    0.30
   4 -13  -3   12.50    0.70
   4 -13  -2   44.00    1.90
   4 -13   0  154.80    6.40
   4 -13   1   88.60    3.70
   4 -13   2   32.00    1.40
   4 -13   3    2.80    0.30
   4 -13   4   65.80    2.80
   4 -13   6  119.10    4.90
   4 -13   7   93.00    3.90
   4 -13   8  133.00    5.50
   4 -13   9  126.60    5.20
   4 -12  -8   66.10    5.80
   4 -12  -7   63.00    2.70
   4 -12  -6   20.50    1.00
   4 -12  -5    0.80    0.30
   4 -12  -4   71.90    3.00
   4 -12  -3   22.50    1.10
   4 -12  -2   47.80    2.10
   4 -12  -1   85.50    3.60
   4 -12   0    8.90    0.50
   4 -12   1  264.00   10.80
   4 -12   2  143.50    5.90
   4 -12   3   33.40    1.50
   4 -12   4   73.80    3.10
   4 -12   5   26.30    1.20
   4 -12   6   60.10    2.50
   4 -12   7   17.90    0.90
   4 -12   8   20.00    1.00
   4 -12   9   62.60    2.70
   4 -12  10  188.60    7.70
   4 -12  11  216.20    8.80
   4 -11  -9  142.00    5.80
   4 -11  -8   36.90    1.60
   4 -11  -7   24.00    2.20
   4 -11  -6    2.50    0.30
   4 -11  -5    0.70    0.30
   4 -11  -4   32.10    1.40
   4 -11  -3    6.30    0.50
   4 -11  -2   25.20    1.60
   4 -11  -1   16.80    1.20
   4 -11   0  181.20    7.40
   4 -11   1   79.40    3.30
   4 -11   2   38.70    1.70
   4 -11   3   22.80    1.10
   4 -11   4   13.60    0.80
   4 -11   6    8.30    0.50
   4 -11   7   15.60    0.80
   4 -11   8   42.10    1.80
   4 -11   9   50.00    2.10
   4 -11  10   92.40    7.70
   4 -11  11   80.90    3.40
   4 -11  12    0.10    0.40
   4 -10 -11   97.20    5.80
   4 -10 -10    2.50    0.40
   4 -10  -9  224.90    9.20
   4 -10  -8   16.10    0.80
   4 -10  -7   18.60    0.90
   4 -10  -6   35.30    1.50
   4 -10  -5   18.80    1.20
   4 -10  -4    8.20    0.60
   4 -10  -3   12.10    1.20
   4 -10  -2  204.30    9.60
   4 -10  -1   15.10    0.70
   4 -10   0  124.60    5.10
   4 -10   1    7.10    0.40
   4 -10   2   77.00    3.20
   4 -10   3  141.30    6.70
   4 -10   4   68.00    5.70
   4 -10   5  179.40    8.40
   4 -10   6    3.30    0.30
   4 -10   7    2.40    0.30
   4 -10   8   23.80    1.30
   4 -10   9   29.10    1.30
   4 -10  10   12.50    0.70
   4 -10  11   57.80    2.50
   4 -10  12  125.20    5.20
   4 -10  13   28.00    1.30
   4  -9 -12   12.30    0.70
   4  -9 -11   73.30    3.10
   4  -9  -9  118.90    4.90
   4  -9  -8  141.30    5.80
   4  -9  -7   74.60    3.10
   4  -9  -6   59.70    3.60
   4  -9  -5    9.10    0.50
   4  -9  -4   39.30    1.70
   4  -9  -3   29.80    1.30
   4  -9  -2    5.30    0.30
   4  -9  -1  334.00   13.50
   4  -9   0   14.50    1.00
   4  -9   1   39.20    3.40
   4  -9   2   35.60    2.20
   4  -9   3   86.30    5.00
   4  -9   4  476.30   19.20
   4  -9   5   30.80    1.30
   4  -9   6   23.00    1.20
   4  -9   7  105.80    6.20
   4  -9   8  202.80    8.30
   4  -9  10  135.30    5.60
   4  -9  11   49.70    2.10
   4  -9  12   23.60    1.10
   4  -9  13   93.60    3.90
   4  -9  14   67.30    2.90
   4  -8 -13    3.30    0.50
   4  -8 -12   70.30    3.00
   4  -8 -11   48.40    4.30
   4  -8 -10  124.60    5.10
   4  -8  -9  119.40    4.90
   4  -8  -8   87.40    7.40
   4  -8  -7   21.30    1.00
   4  -8  -6   80.40    3.30
   4  -8  -5   15.30    0.70
   4  -8  -4   61.80    3.00
   4  -8  -3   35.50    2.20
   4  -8  -2   75.40    3.10
   4  -8  -1   30.20    1.30
   4  -8   0  119.00    4.90
   4  -8   1  145.20    5.90
   4  -8   2  107.40    4.40
   4  -8   3  228.20    9.20
   4  -8   4    4.90    0.30
   4  -8   5   10.40    0.70
   4  -8   6   41.70    2.50
   4  -8   7   42.90    1.80
   4  -8   8  160.30    9.30
   4  -8   9   31.10    1.40
   4  -8  10   29.00    2.60
   4  -8  11  179.30    7.30
   4  -8  12   10.90    0.60
   4  -8  14  104.70    4.40
   4  -7 -14   57.20    5.10
   4  -7 -13   20.00    1.00
   4  -7 -11    7.30    0.50
   4  -7 -10    9.20    0.60
   4  -7  -8  183.50    7.50
   4  -7  -7  247.30   10.00
   4  -7  -6  162.90    6.60
   4  -7  -5    2.20    0.40
   4  -7  -4   55.80    2.30
   4  -7  -3   14.80    0.70
   4  -7  -2  233.90    9.50
   4  -7  -1   22.50    1.00
   4  -7   0  183.20    7.40
   4  -7   1  654.70   26.50
   4  -7   2  288.00   11.60
   4  -7   3  243.40    9.90
   4  -7   4   19.00    0.90
   4  -7   5   40.70    1.70
   4  -7   6   75.20    3.10
   4  -7   8   35.00    1.50
   4  -7   9    4.30    0.80
   4  -7  10  126.60    5.20
   4  -7  11   89.80    5.30
   4  -7  12   47.50    2.00
   4  -7  13    5.70    0.40
   4  -7  14   32.00    1.40
   4  -7  15    2.30    0.40
   4  -6 -14    1.60    0.60
   4  -6 -13   21.30    1.20
   4  -6 -12   94.00    3.90
   4  -6 -11   87.10    3.60
   4  -6 -10   33.10    3.00
   4  -6  -9    7.80    0.60
   4  -6  -8   46.80    2.00
   4  -6  -7  396.30   18.50
   4  -6  -6   44.40    1.90
   4  -6  -5   42.80    1.80
   4  -6  -4   43.00    1.80
   4  -6  -3   70.00    2.90
   4  -6  -2  132.40    7.60
   4  -6  -1   25.60    1.50
   4  -6   0  288.60   11.70
   4  -6   1  181.10    7.30
   4  -6   2  697.90   39.80
   4  -6   3  290.00   16.60
   4  -6   4  103.30    4.20
   4  -6   5  105.80    4.30
   4  -6   6   62.60    2.60
   4  -6   7   46.50    2.00
   4  -6   8   59.60    3.60
   4  -6   9  135.90    5.60
   4  -6  10   73.20    3.10
   4  -6  11   16.70    0.90
   4  -6  12   22.00    1.00
   4  -6  13    8.00    0.80
   4  -6  15   46.60    2.00
   4  -5 -15   25.10    1.40
   4  -5 -14   36.90    1.60
   4  -5 -13   26.30    1.20
   4  -5 -12   29.70    1.30
   4  -5 -10  130.30    5.30
   4  -5  -9  287.80   11.70
   4  -5  -8  136.60    5.60
   4  -5  -7  261.40   10.60
   4  -5  -6  362.00   14.60
   4  -5  -5  313.70   12.70
   4  -5  -4   15.20    0.70
   4  -5  -3  210.80    8.50
   4  -5  -2   91.10    4.30
   4  -5  -1   53.80    2.20
   4  -5   0  159.20    6.40
   4  -5   1  316.00   12.80
   4  -5   2  138.80    5.60
   4  -5   3  348.70   14.10
   4  -5   4  125.50    7.20
   4  -5   5  457.70   18.50
   4  -5   6   41.80    1.80
   4  -5   7   44.00    1.80
   4  -5   8   91.50    3.80
   4  -5   9   24.40    1.30
   4  -5  11    1.20    0.30
   4  -5  12   19.20    1.40
   4  -5  13    3.40    0.40
   4  -5  15  134.80    5.60
   4  -4 -16   64.20    3.20
   4  -4 -15    1.50    0.30
   4  -4 -13    5.60    0.50
   4  -4 -11   74.80    3.10
   4  -4 -10   38.20    1.70
   4  -4  -9  141.00    5.80
   4  -4  -8   35.30    1.50
   4  -4  -7  102.10    4.20
   4  -4  -6  161.80    6.60
   4  -4  -5   16.70    1.00
   4  -4  -4  415.20   16.80
   4  -4  -3   73.00    3.00
   4  -4   3  136.20    5.50
   4  -4   4   37.60    1.50
   4  -4   5  362.60   20.80
   4  -4   6   31.60    1.30
   4  -4   7   37.10    1.60
   4  -4   8   64.50    2.70
   4  -4   9  131.80    7.70
   4  -4  10    3.30    0.50
   4  -4  11    0.90    0.30
   4  -4  12    5.90    0.40
   4  -4  13   67.40    2.80
   4  -4  14  101.50    4.20
   4  -4  15   56.70    2.40
   4  -3 -16   16.10    0.80
   4  -3 -15   25.50    1.20
   4  -3 -14   57.30    2.40
   4  -3 -13    4.00    0.40
   4  -3 -11   76.10    3.20
   4  -3 -10   66.90    2.80
   4  -3  -9  215.80   17.50
   4  -3  -8  247.80   10.10
   4  -3  -7  125.50    5.10
   4  -3  -6  211.00    8.60
   4  -3  -5   49.30    2.00
   4  -3  -4  488.40   19.70
   4  -3   4  301.40   12.10
   4  -3   5  380.10   15.30
   4  -3   6    3.70    0.40
   4  -3   7  132.20    5.40
   4  -3   8   45.00    1.90
   4  -3   9   68.20    4.00
   4  -3  10   71.60    3.50
   4  -3  11  108.80    4.50
   4  -3  12  140.60    8.20
   4  -3  13   18.00    0.90
   4  -3  14  199.00    8.20
   4  -3  15   22.10    1.10
   4  -2 -16   16.70    0.90
   4  -2 -15   53.20    2.30
   4  -2 -14   39.80    1.70
   4  -2 -13   76.60    4.50
   4  -2 -12   35.40    1.50
   4  -2 -11   32.40    1.40
   4  -2 -10  159.10    6.50
   4  -2  -9  362.10   14.70
   4  -2  -8  169.00    6.90
   4  -2  -7   80.10    3.30
   4  -2  -6  329.00   18.80
   4  -2  -5  542.90   21.90
   4  -2   4  256.80   10.40
   4  -2   5  252.70   10.20
   4  -2   6   40.10    1.70
   4  -2   7   47.50    2.00
   4  -2   8   67.50    2.80
   4  -2   9   37.20    2.30
   4  -2  10  180.40    8.50
   4  -2  11  168.70    6.90
   4  -2  12   39.70    1.70
   4  -2  13   78.30    3.30
   4  -2  15    9.90    0.60
   4  -1 -16   16.20    0.80
   4  -1 -15   69.00    5.90
   4  -1 -14   51.00    2.20
   4  -1 -13   24.60    1.60
   4  -1 -12    4.40    0.40
   4  -1 -11   25.60    1.10
   4  -1 -10   49.70    2.10
   4  -1  -9  113.50    4.60
   4  -1  -8  363.60   14.70
   4  -1  -7  272.70   11.00
   4  -1  -6   80.20    4.60
   4  -1  -5   64.70    2.60
   4  -1   4   59.60    2.40
   4  -1   5  137.00    7.90
   4  -1   6  129.90    5.30
   4  -1   7  146.90    6.00
   4  -1   8   93.10    3.80
   4  -1   9   81.30    3.40
   4  -1  10  152.00    8.80
   4  -1  11   77.30    3.20
   4  -1  12   41.20    1.80
   4  -1  13   54.20    2.30
   4  -1  14    9.50    0.60
   4  -1  15    3.60    0.50
   4   0 -17    6.10    1.20
   4   0 -16    1.20    0.40
   4   0 -15  163.20   13.40
   4   0 -14   97.60    4.10
   4   0 -13  137.20    8.00
   4   0 -12   20.10    0.90
   4   0 -11   20.60    0.90
   4   0 -10  364.10   14.70
   4   0  -9  487.00   19.70
   4   0  -8   61.80    2.60
   4   0  -7  198.20    8.00
   4   0  -6  375.20   21.40
   4   0  -5  151.70    6.10
   4   0  -4    2.90    0.20
   4   0   3  204.50    8.20
   4   0   4  692.20   27.90
   4   0   5  162.80    6.60
   4   0   6   26.60    1.20
   4   0   7   99.90    4.10
   4   0   8  233.50   13.40
   4   0   9   47.30    2.00
   4   0  10  129.70   10.60
   4   0  11   11.80    1.00
   4   0  12   45.80    2.00
   4   0  13    5.40    0.50
   4   0  14    2.00    0.40
   4   0  15    2.60    0.40
   4   1 -16   19.10    0.90
   4   1 -15   87.40    7.30
   4   1 -14  138.10    5.70
   4   1 -13  126.30    7.40
   4   1 -12   56.90    2.40
   4   1 -11   75.30    3.10
   4   1 -10  269.80   10.90
   4   1  -9  143.60    5.90
   4   1  -8   34.40    1.50
   4   1  -7  456.60   18.50
   4   1  -6  406.00   18.90
   4   1  -5  204.80    8.30
   4   1  -4   56.00    2.30
   4   1  -3  104.40    4.20
   4   1   2  382.90   15.50
   4   1   3  331.20   13.40
   4   1   4   88.60    5.10
   4   1   5  130.80    5.30
   4   1   6   48.60    2.00
   4   1   7   68.20    2.80
   4   1   8  264.20   10.70
   4   1   9   53.80    2.60
   4   1  10   56.30    2.40
   4   1  11   18.40    0.90
   4   1  12   48.60    2.10
   4   1  14   54.30    2.40
   4   2 -17   17.40    1.10
   4   2 -16   16.20    0.80
   4   2 -15  310.20   17.90
   4   2 -14   31.50    1.40
   4   2 -13   82.20    6.90
   4   2 -12   28.50    1.30
   4   2 -11  285.30   11.60
   4   2 -10   46.00    2.00
   4   2  -8  235.90    9.60
   4   2  -7  128.30    5.20
   4   2  -6  261.60   10.60
   4   2  -5    2.70    0.30
   4   2  -4   23.10    1.00
   4   2  -3   20.30    0.90
   4   2  -2   29.70    1.20
   4   2  -1  143.90    5.80
   4   2   0  154.00    6.20
   4   2   1   61.80    2.50
   4   2   2  148.70    8.50
   4   2   3  191.10    7.70
   4   2   4  274.90   11.10
   4   2   5   46.60    2.00
   4   2   6   18.30    0.80
   4   2   7  150.90    8.70
   4   2   8   16.60    0.80
   4   2   9  221.50   18.00
   4   2  11    1.20    0.30
   4   2  12  121.70    5.00
   4   2  13   97.10    4.10
   4   2  14   25.00    1.20
   4   3 -16  157.10    6.40
   4   3 -15   62.90    2.70
   4   3 -14    2.70    0.40
   4   3 -13   36.10    1.80
   4   3 -11  188.40    8.90
   4   3 -10   29.50    1.30
   4   3  -9   68.00    2.80
   4   3  -8   16.00    0.80
   4   3  -7   17.90    0.80
   4   3  -6  304.70   12.40
   4   3  -5  165.80    7.80
   4   3  -4   36.30    1.50
   4   3  -3  125.70    7.20
   4   3  -2   41.30    2.40
   4   3   0   63.40    3.70
   4   3   1   84.60    3.40
   4   3   2  336.50   13.60
   4   3   3  488.00   19.70
   4   3   4  135.00    5.50
   4   3   5  518.20   20.90
   4   3   6   26.80    1.60
   4   3   7   68.40    2.90
   4   3   8   96.80    8.00
   4   3   9    0.60    0.40
   4   3  10   80.70    3.40
   4   3  11    3.30    0.40
   4   3  12    1.70    0.40
   4   3  13   32.10    1.50
   4   4 -16   80.30    3.40
   4   4 -15   78.50    3.30
   4   4 -14   50.80    2.20
   4   4 -13   57.40    2.40
   4   4 -12  137.30    8.00
   4   4 -11   31.70    1.40
   4   4 -10   46.30    2.00
   4   4  -9  281.00   11.40
   4   4  -8  123.50    5.10
   4   4  -7   85.70    5.00
   4   4  -6    0.50    0.20
   4   4  -5  108.10    4.40
   4   4  -4   40.00    1.70
   4   4  -3  133.90    5.50
   4   4  -2   77.00    3.20
   4   4  -1   52.00    2.20
   4   4   0   75.60    3.10
   4   4   1   45.50    1.90
   4   4   2  387.80   15.70
   4   4   3  123.70    5.00
   4   4   4   28.70    1.80
   4   4   5  143.90    5.90
   4   4   6  319.10   12.90
   4   4   7   -0.20    0.50
   4   4   8   59.10    3.60
   4   4   9    4.40    0.40
   4   4  10   17.20    0.90
   4   4  12   28.50    1.30
   4   5 -15   33.30    1.70
   4   5 -14   19.30    1.00
   4   5 -13   45.00    2.70
   4   5 -12  199.00    9.40
   4   5 -11   40.70    2.10
   4   5 -10   94.10    3.90
   4   5  -9   69.80    2.90
   4   5  -8  516.70   20.90
   4   5  -7  126.30    5.20
   4   5  -6   47.60    2.90
   4   5  -5  123.00    5.00
   4   5  -4   32.20    1.40
   4   5  -3  503.70   20.30
   4   5  -2   39.20    1.70
   4   5  -1   49.90    2.10
   4   5   0   36.60    1.60
   4   5   1   85.10    3.50
   4   5   2   32.70    2.00
   4   5   3   17.20    0.80
   4   5   4  121.00    4.90
   4   5   5   44.50    1.90
   4   5   6  111.20    6.50
   4   5   8   17.10    0.80
   4   5   9   14.40    0.80
   4   5  11   61.30    2.60
   4   6 -15   79.00    3.30
   4   6 -14    6.40    0.50
   4   6 -12   19.20    0.90
   4   6 -11   26.00    1.40
   4   6 -10  101.90    4.90
   4   6  -9   56.90    2.40
   4   6  -8  195.10    8.00
   4   6  -7    2.50    0.30
   4   6  -6   37.80    1.60
   4   6  -5   60.40    2.50
   4   6  -4  115.90    4.80
   4   6  -3  201.20    8.20
   4   6  -2   18.60    0.90
   4   6  -1    1.90    0.20
   4   6   0  265.10   10.80
   4   6   1   22.20    1.00
   4   6   2   16.10    0.80
   4   6   3   33.30    1.40
   4   6   4   44.20    2.20
   4   6   5   40.50    2.50
   4   6   6   42.70    1.80
   4   6   7   27.90    1.20
   4   6   8   46.40    2.00
   4   6   9   16.40    1.20
   4   6  10    5.70    0.50
   4   7 -14   90.20    3.80
   4   7 -13   37.20    1.70
   4   7 -12    9.60    1.10
   4   7 -11   25.90    1.20
   4   7 -10   17.30    0.90
   4   7  -9  160.10    9.30
   4   7  -7   88.80    3.70
   4   7  -6   50.20    2.10
   4   7  -5  131.80    5.40
   4   7  -4   31.20    1.40
   4   7  -3   37.00    1.60
   4   7  -2  100.30    4.10
   4   7  -1  151.60    6.20
   4   7   0   85.50    3.50
   4   7   1  106.60    4.40
   4   7   2    0.70    0.30
   4   7   3   20.30    1.90
   4   7   4   83.20    3.50
   4   7   5  149.20    6.10
   4   7   6   16.10    0.80
   4   7   7    7.60    0.80
   4   7   8   20.00    1.00
   4   7   9   16.60    0.80
   4   8 -14  177.00    7.30
   4   8 -13    2.90    0.40
   4   8 -12   19.80    1.00
   4   8 -11    0.50    0.40
   4   8 -10   61.10    2.60
   4   8  -9   78.00    3.30
   4   8  -8   48.80    2.10
   4   8  -7  317.00   18.30
   4   8  -6   54.20    4.60
   4   8  -5   41.70    3.60
   4   8  -4   84.80    7.00
   4   8  -3  103.80    8.60
   4   8  -2    8.90    1.10
   4   8   1    4.60    0.40
   4   8   2   84.80    3.50
   4   8   3   20.40    1.00
   4   8   4  284.10   11.60
   4   8   5   27.10    1.20
   4   8   6   16.20    0.80
   4   8   7   36.50    1.60
   4   8   8  110.00    4.60
   4   9 -12   16.20    0.90
   4   9 -11    8.90    0.60
   4   9 -10   73.40    3.10
   4   9  -9   69.00    5.90
   4   9  -8   41.80    1.80
   4   9  -7  291.30   11.80
   4   9  -6   91.00    3.80
   4   9  -5   69.80    2.90
   4   9  -4    4.60    0.40
   4   9  -3   69.60    2.90
   4   9  -2   20.00    1.00
   4   9  -1   23.50    1.10
   4   9   0   27.00    1.20
   4   9   1    3.00    0.30
   4   9   2   18.80    0.90
   4   9   3   73.70    3.60
   4   9   4   11.70    0.60
   4   9   5    4.00    0.40
   4   9   6    1.20    0.30
   4  10 -11   59.90    3.00
   4  10 -10   34.20    1.50
   4  10  -9    6.50    0.50
   4  10  -8   73.10    3.10
   4  10  -7   13.20    0.70
   4  10  -6   91.60    3.80
   4  10  -4   16.90    1.20
   4  10  -3   48.50    3.00
   4  10  -2   66.80    4.00
   4  10   0   27.60    1.30
   4  10   1   22.60    1.10
   4  10   2   16.20    0.80
   4  10   3   99.10    4.10
   4  10   4   14.30    0.80
   4  11  -7   13.90    0.80
   4  11  -6   68.30    2.90
   4  11  -5    9.30    0.60
   4  11  -4    4.20    0.40
   4  11  -3   72.30    3.10
   4  11  -2   30.70    1.40
   4  11  -1   23.00    1.10
   4  11   0   18.70    0.90
   4  11   1   34.80    1.60
   5 -12  -3    6.70    0.40
   5 -12  -2   64.80    3.90
   5 -12  -1   27.90    1.80
   5 -12   0  100.10    8.30
   5 -12   1   20.20    1.90
   5 -12   3   53.50    4.60
   5 -12   4  142.80    8.30
   5 -12   5  122.40   10.10
   5 -11  -6   10.00    0.80
   5 -11  -5    1.40    0.30
   5 -11  -4   17.40    1.10
   5 -11  -3   17.10    0.90
   5 -11  -2   44.20    2.20
   5 -11  -1    5.90    0.50
   5 -11   0   16.00    0.90
   5 -11   1   95.70    5.60
   5 -11   2   42.70    2.60
   5 -11   3   24.20    1.50
   5 -11   4   15.40    0.90
   5 -11   7   59.90    5.20
   5 -10  -8   51.10    2.60
   5 -10  -7   15.10    0.80
   5 -10  -5    5.50    0.40
   5 -10  -4    4.20    0.30
   5 -10  -3   94.50    5.50
   5 -10  -2   20.40    0.90
   5 -10  -1    4.40    0.30
   5 -10   0    0.90    0.30
   5 -10   3   27.90    2.40
   5 -10   4   48.40    2.40
   5 -10   5   58.20    3.50
   5 -10   6   70.40    5.90
   5 -10   7   23.90    2.30
   5 -10   9   35.90    3.30
   5  -9  -9   33.60    1.80
   5  -9  -8  108.40    4.50
   5  -9  -7   24.80    1.10
   5  -9  -6   51.40    2.20
   5  -9  -5   98.60    4.10
   5  -9  -4   69.20    4.00
   5  -9  -3   58.60    2.40
   5  -9   0   43.10    3.60
   5  -9   1   42.10    3.50
   5  -9   5   76.60    6.40
   5  -9   7    2.10    0.50
   5  -9   8    2.70    0.50
   5  -9  10   66.30    5.70
   5  -8 -10   47.00    2.10
   5  -8  -8   79.80    3.90
   5  -8  -7   14.00    0.70
   5  -8  -6   28.30    1.30
   5  -8  -5  127.60    6.10
   5  -8  -2  107.90    8.80
   5  -8  -1    8.80    0.90
   5  -8   7   10.40    0.60
   5  -8   8   40.30    2.00
   5  -8   9    3.40    0.50
   5  -8  11   19.60    1.40
   5  -7 -11   45.00    2.00
   5  -7  -9   30.00    1.40
   5  -7  -8   12.10    0.70
   5  -7  -4   46.90    2.80
   5  -7   8   89.80    3.70
   5  -7   9   17.00    1.20
   5  -7  10   17.50    1.20
   5  -7  12    7.70    1.00
   5  -6 -12   14.30    0.80
   5  -6 -11   18.10    0.90
   5  -6 -10   95.40    4.00
   5  -6  -9    2.30    0.30
   5  -6  -8   27.90    2.70
   5  -6  -7  222.40   12.70
   5  -6  -6   48.00    2.80
   5  -6  10   24.90    2.40
   5  -6  12   15.80    1.70
   5  -5 -13    4.30    0.50
   5  -5 -12    8.00    0.80
   5  -5 -11    6.90    0.50
   5  -5 -10  159.10    6.50
   5  -5  -9   63.30    3.70
   5  -5  -8   46.80    2.80
   5  -5  -7  103.90    6.00
   5  -5  -6   73.80    6.10
   5  -5   7   53.00    4.40
   5  -5   9   41.70    2.50
   5  -5  10   33.00    1.70
   5  -5  11   41.00    3.70
   5  -5  12   76.50    6.50
   5  -4 -13   27.50    1.30
   5  -4 -11   22.10    1.00
   5  -4 -10  126.70    5.20
   5  -4  -9  283.60   13.30
   5  -4  -8   73.30    4.30
   5  -4  -7    1.70    0.40
   5  -4   9   19.30    1.80
   5  -4  10   60.20    3.00
   5  -4  11   30.20    2.70
   5  -3 -14    8.40    0.70
   5  -3 -13   65.30    3.20
   5  -3 -12   24.10    1.10
   5  -3 -11   10.30    0.60
   5  -3 -10    2.60    0.50
   5  -3  -9   71.50    3.40
   5  -3  -8  107.50    6.20
   5  -3   9  119.60    9.80
   5  -3  10   24.70    1.20
   5  -3  11   23.50    2.20
   5  -2 -14    2.50    0.40
   5  -2 -13   11.90    0.70
   5  -2 -12   21.80    1.00
   5  -2 -11  111.50    4.60
   5  -2 -10    7.00    0.90
   5  -2  -9   83.40    4.90
   5  -2   9   25.20    2.30
   5  -2  10   10.20    0.80
   5  -2  11   96.50    8.00
   5  -2  12    4.60    0.60
   5  -1 -14    7.60    0.60
   5  -1 -13   20.10    1.40
   5  -1 -12    2.10    0.40
   5  -1 -11   37.10    1.60
   5  -1 -10   80.10    3.90
   5  -1  -9  118.40    5.60
   5  -1   7   24.00    2.10
   5  -1   9   56.80    3.40
   5  -1  10   19.70    1.90
   5  -1  12   42.60    3.70
   5   0 -14   38.90    1.70
   5   0 -13    1.60    0.50
   5   0 -12    4.60    0.40
   5   0 -11  164.00    6.70
   5   0 -10  156.10    7.40
   5   0  -9   34.10    2.10
   5   0   8   28.20    1.80
   5   0   9   14.00    0.80
   5   0  10   18.20    1.20
   5   0  11    6.00    1.00
   5   0  12   10.10    0.90
   5   1 -14   11.20    0.70
   5   1 -13   55.10    2.40
   5   1 -12   37.00    1.90
   5   1 -11   25.10    1.20
   5   1 -10   44.50    2.70
   5   1  -9   34.70    2.10
   5   1  -8    5.90    0.50
   5   1  -7   99.80    8.10
   5   1   9   38.50    2.00
   5   1  10    8.30    1.20
   5   1  11   18.90    1.30
   5   2 -14   38.80    1.70
   5   2 -13   39.40    1.70
   5   2 -12   14.80    0.80
   5   2 -11   13.30    0.70
   5   2 -10   19.90    1.10
   5   2  -9   55.60    2.70
   5   2  -8   79.70    4.60
   5   2  -6   43.30    3.60
   5   2   7  106.20    6.20
   5   2   8    2.20    0.40
   5   2   9   73.60    4.30
   5   2  10   20.50    1.90
   5   2  11    1.20    0.50
   5   3 -14   22.90    1.10
   5   3 -13   43.20    1.90
   5   3 -12   43.70    2.60
   5   3 -11   31.10    1.40
   5   3 -10   39.70    1.70
   5   3  -9   10.40    1.10
   5   3  -8   11.70    0.70
   5   3  -7  135.90    7.80
   5   3  -5  229.40   18.50
   5   3   3  116.60    6.70
   5   3   6    0.70    0.40
   5   3   7   24.60    1.30
   5   3   8   11.30    0.70
   5   3  10   11.60    1.20
   5   4 -13   22.10    1.10
   5   4 -12   11.10    0.60
   5   4 -11   16.70    0.80
   5   4 -10   12.60    0.70
   5   4  -9  114.20    4.70
   5   4  -8   26.00    2.30
   5   4  -7   12.10    0.70
   5   4  -6   87.70    5.10
   5   4  -5   22.80    1.40
   5   4  -2    7.60    0.80
   5   4   0   37.00    2.20
   5   4   1   30.70    2.60
   5   4   4  204.40    9.60
   5   4   5    3.20    0.40
   5   4   6   26.60    1.40
   5   4   7   29.50    1.50
   5   4   9   16.40    1.20
   5   5 -13   16.80    0.90
   5   5 -12    0.50    0.30
   5   5 -11   75.80    3.70
   5   5 -10    1.20    0.40
   5   5  -9   28.90    1.30
   5   5  -8  159.40    6.50
   5   5  -7   16.00    0.90
   5   5  -6  157.90   12.80
   5   5  -5  125.80    5.90
   5   5  -4   33.60    1.70
   5   5  -3  106.80    6.20
   5   5  -2   12.80    0.90
   5   5  -1  141.10   11.50
   5   5   0    9.30    0.70
   5   5   1   15.80    1.00
   5   5   2   20.70    1.30
   5   5   3   61.90    3.60
   5   5   4   95.20    3.90
   5   5   5    3.80    0.30
   5   5   6   20.10    1.30
   5   5   7    7.10    0.60
   5   5   8   28.80    1.30
   5   6 -12   35.70    1.90
   5   6 -11   59.10    2.50
   5   6 -10   54.90    2.40
   5   6  -9   78.60    3.30
   5   6  -8   15.90    0.80
   5   6  -7   11.80    0.60
   5   6  -6   41.90    1.80
   5   6  -5   39.20    1.70
   5   6  -4   23.80    1.10
   5   6  -3   31.80    2.00
   5   6  -2   61.50    3.60
   5   6  -1   17.50    1.10
   5   6   0   71.30    3.00
   5   6   1   30.10    1.30
   5   6   2   21.50    1.00
   5   6   3   74.30    3.10
   5   6   4   53.50    2.30
   5   6   6   15.80    1.10
   5   7 -11   48.20    3.00
   5   7 -10   12.30    0.70
   5   7  -9   17.00    1.00
   5   7  -8   29.00    1.60
   5   7  -7   18.60    0.90
   5   7  -6    2.00    0.30
   5   7  -5   16.80    0.90
   5   7  -4   36.80    1.60
   5   7  -3   24.20    1.10
   5   7  -2   37.40    1.60
   5   7  -1   19.90    0.90
   5   7   0    4.70    0.40
   5   7   1   25.90    1.30
   5   7   2   29.90    1.30
   5   7   3   24.70    1.50
   5   7   4    9.60    0.70
   5   7   5   34.10    1.80
   5   8  -9   20.50    1.00
   5   8  -8   35.20    1.60
   5   8  -7   25.00    1.20
   5   8  -6   61.50    3.00
   5   8  -5    4.80    0.50
   5   8  -4   41.20    1.80
   5   8  -3   16.00    1.10
   5   8  -2    8.40    0.70
   5   8  -1    8.90    0.50
   5   8   0    2.10    0.40
   5   8   1   41.60    1.80
   5   8   2   50.30    2.50
   5   8   3    5.60    0.60
   5   9  -5   67.30    2.80
   5   9  -4   58.60    2.50
   5   9  -3   24.40    1.10
   5   9  -2   14.30    0.70
   5   9  -1    3.30    0.30
   0   0   0    0.00    0.00
;
_shelx_hkl_checksum   63292
# start Validation Reply Form
_vrf_PLAT029_pentapeptide
;
PROBLEM: _diffrn_measured_fraction_theta_full Low .......      0.898 Note  
RESPONSE: hese very weakly diffracting peptide crystals required very strong
beam intensity and were collected on a single
phi axis goniostat at ESRF station ISD29;
;
# end Validation Reply Form
